# Supplementary material for: Stochastic Simulation of Biomolecular Networks in Dynamic Environments
Source: PLoS Comput Biol. 2016 Jun 1;12(6):e1004923. doi: 10.1371/journal.pcbi.1004923 (PMC4889045; doi:10.1371/journal.pcbi.1004923)
Supplement: S1 File — (NB) [file pcbi.1004923.s001.nb]

(* Content-type: application/vnd.wolfram.mathematica *)

(*** Wolfram Notebook File ***)
(* http://www.wolfram.com/nb *)

(* CreatedBy='Mathematica 10.0' *)

(*CacheID: 234*)
(* Internal cache information:
NotebookFileLineBreakTest
NotebookFileLineBreakTest
NotebookDataPosition[       158,          7]
NotebookDataLength[    341992,       6923]
NotebookOptionsPosition[    337936,       6783]
NotebookOutlinePosition[    338493,       6803]
CellTagsIndexPosition[    338450,       6800]
WindowFrame->Normal*)

(* Beginning of Notebook Content *)
Notebook[{
Cell[BoxData[{
 RowBox[{
  RowBox[{"SetOptions", "[", 
   RowBox[{"ListPlot", ",", 
    RowBox[{"BaseStyle", "\[Rule]", 
     RowBox[{"{", 
      RowBox[{"FontSize", "\[Rule]", "15"}], "}"}]}], ",", 
    RowBox[{"Frame", "\[Rule]", "True"}], ",", 
    RowBox[{"Joined", "\[Rule]", "True"}], ",", 
    RowBox[{"PlotStyle", "\[Rule]", "Thick"}]}], "]"}], 
  ";"}], "\[IndentingNewLine]", 
 RowBox[{
  RowBox[{"numTraj", "=", "10"}], ";"}], "\[IndentingNewLine]", 
 RowBox[{
  RowBox[{"ensSize", "=", "30"}], ";"}], "\[IndentingNewLine]", 
 RowBox[{
  RowBox[{"\[CapitalDelta]t", "=", "1"}], ";"}], "\[IndentingNewLine]", 
 RowBox[{
  RowBox[{"tFinal", "=", "100"}], ";"}]}], "Input",
 CellOpen->False,
 InitializationCell->True,
 CellChangeTimes->{{3.634025227759081*^9, 3.63402524397581*^9}, {
   3.634025304872991*^9, 3.634025340662698*^9}, {3.634025385704945*^9, 
   3.63402541338344*^9}, {3.6340254663443832`*^9, 3.634025469222715*^9}, {
   3.634029705157485*^9, 3.6340297107087297`*^9}, 3.6340383238183203`*^9, {
   3.634078009154174*^9, 3.6340780098680563`*^9}, {3.634078106788053*^9, 
   3.634078127582202*^9}, {3.634239674146737*^9, 3.634239674945455*^9}, {
   3.634286764325801*^9, 3.634286764517161*^9}, {3.634300000443125*^9, 
   3.634300000698305*^9}, {3.6343061243680468`*^9, 3.6343061288149853`*^9}, 
   3.634307775494574*^9, {3.634307978871378*^9, 3.634307990694324*^9}, {
   3.634392123188469*^9, 3.6343921241481237`*^9}, {3.634392160053681*^9, 
   3.634392160342618*^9}, {3.634392769745453*^9, 3.634392779732354*^9}}],

Cell[CellGroupData[{

Cell[TextData[{
 StyleBox["Stochastic Simulation of Biomolecular Networks in Dynamic \
Environments",
  FontSize->24,
  FontWeight->"Bold"],
 "\n",
 StyleBox["Supplement: Implementation of the Extrande algorithm", "Item"],
 "\n",
 StyleBox["Margaritis Voliotis (1), Philipp Thomas (2,3) , Ramon Grima (3,\
\[Dagger]), Clive G. Bowsher (1,\:2217)\n1 School of Mathematics, University \
of Bristol, U.K.\n2 School of Mathematics, University of Edinburgh, U.K.\n3 \
School of Biological Sciences, University of Edinburgh, U.K.\n\[Dagger] \
E-mail: ramon.grima@ed.ac.uk, \:2217 E-mail: C.Bowsher@bristol.ac.uk", 
  "Subitem",
  FontColor->GrayLevel[0.5]]
}], "Title",
 CellChangeTimes->{{3.6343917459948807`*^9, 3.6343917773498993`*^9}, {
  3.634391841285376*^9, 3.634391929909059*^9}, {3.634392012724763*^9, 
  3.634392034964573*^9}, {3.637918254427066*^9, 3.637918261128418*^9}, {
  3.637992106653509*^9, 3.637992108058099*^9}}],

Cell[CellGroupData[{

Cell["Model specification", "Section",
 CellChangeTimes->{{3.63389013268933*^9, 3.6338901810085993`*^9}, {
  3.634039748964766*^9, 3.634039752468877*^9}, {3.634078463689848*^9, 
  3.634078466986095*^9}, {3.6343919621488953`*^9, 3.634391976980689*^9}}],

Cell[CellGroupData[{

Cell["Output options", "Subsection",
 CellChangeTimes->{{3.63389013268933*^9, 3.633890157675942*^9}, {
  3.6343910698984213`*^9, 3.634391071466199*^9}, {3.6343921452509527`*^9, 
  3.634392168834831*^9}}],

Cell["Specify write-out timestep", "Text",
 CellChangeTimes->{{3.634392363762047*^9, 3.634392402673853*^9}}],

Cell[CellGroupData[{

Cell[BoxData[
 RowBox[{"InputField", "[", 
  RowBox[{
   RowBox[{"Dynamic", "[", "\[CapitalDelta]t", "]"}], ",", "Number"}], 
  "]"}]], "Input",
 CellOpen->False,
 InitializationCell->True,
 CellChangeTimes->{{3.6343921926133823`*^9, 3.634392194966094*^9}, {
  3.6343923363102303`*^9, 3.634392340678639*^9}}],

Cell[BoxData[
 InputFieldBox[Dynamic[$CellContext`\[CapitalDelta]t], Number]], "Output",
 CellChangeTimes->{
  3.634392197265786*^9, 3.634392438769771*^9, 3.634392546342943*^9, {
   3.6343926598791237`*^9, 3.63439267550469*^9}, {3.634392728126577*^9, 
   3.634392751000677*^9}, {3.6343927860566387`*^9, 3.634392786156702*^9}, 
   3.637992125702038*^9}]
}, Open  ]],

Cell["Enter final simulation time:", "Text",
 CellChangeTimes->{{3.634392363762047*^9, 3.634392380545951*^9}}],

Cell[CellGroupData[{

Cell[BoxData[
 RowBox[{"InputField", "[", 
  RowBox[{
   RowBox[{"Dynamic", "[", "tFinal", "]"}], ",", "Number"}], "]"}]], "Input",
 CellOpen->False,
 InitializationCell->True,
 CellChangeTimes->{{3.634392170693996*^9, 3.63439217604329*^9}, {
  3.634392346979752*^9, 3.634392351813621*^9}}],

Cell[BoxData[
 InputFieldBox[Dynamic[$CellContext`tFinal], Number]], "Output",
 CellChangeTimes->{
  3.63439243879617*^9, 3.6343925463604527`*^9, {3.634392659898302*^9, 
   3.634392675522637*^9}, {3.634392728147005*^9, 3.63439275101889*^9}, {
   3.634392786074678*^9, 3.634392786173843*^9}, 3.637992125724028*^9}]
}, Open  ]]
}, Open  ]],

Cell[CellGroupData[{

Cell["Specify reaction network", "Subsection",
 CellChangeTimes->{{3.63389013268933*^9, 3.633890157675942*^9}, {
  3.6343910698984213`*^9, 3.634391071466199*^9}}],

Cell[TextData[StyleBox["This section specifies propensities, stoichiometries, \
and species names of the reaction network.",
 FontSlant->"Italic",
 FontColor->GrayLevel[0.5]]], "Text",
 CellChangeTimes->{{3.634395119160726*^9, 3.63439516008864*^9}, {
  3.6343951969181643`*^9, 3.634395318085846*^9}, {3.6343953646295843`*^9, 
  3.634395377685514*^9}, {3.634395514452916*^9, 3.634395529908695*^9}, {
  3.6343958694593763`*^9, 3.634395935538804*^9}}],

Cell[BoxData[{
 RowBox[{
  RowBox[{"params", "=", 
   RowBox[{"{", 
    RowBox[{
     RowBox[{"k0", "\[Rule]", 
      RowBox[{"4", "/", " ", 
       SubscriptBox["\[Tau]", "P"]}]}], ",", 
     RowBox[{"kdm", "\[Rule]", 
      RowBox[{"4", "/", 
       SubscriptBox["\[Tau]", "P"]}]}], ",", 
     RowBox[{"kT", "\[Rule]", 
      RowBox[{"10", "/", " ", 
       SubscriptBox["\[Tau]", "P"]}]}], ",", 
     RowBox[{"kdp", "\[Rule]", 
      RowBox[{"1", "/", 
       SubscriptBox["\[Tau]", "P"]}]}], ",", 
     RowBox[{
      SubscriptBox["\[Tau]", "P"], "\[Rule]", 
      RowBox[{"1", "/", "5"}]}]}], "}"}]}], ";"}], "\[IndentingNewLine]", 
 RowBox[{
  RowBox[{
   RowBox[{"propensities", "[", 
    RowBox[{"extState_", ",", "intState_"}], "]"}], ":=", 
   "\[IndentingNewLine]", 
   RowBox[{
    RowBox[{
     RowBox[{"{", 
      RowBox[{
       RowBox[{"k0", " ", 
        RowBox[{"extState", "[", 
         RowBox[{"[", "1", "]"}], "]"}], 
        RowBox[{"Exp", "[", 
         RowBox[{"Truncate", "[", 
          RowBox[{"extState", "[", 
           RowBox[{"[", "2", "]"}], "]"}], "]"}], "]"}]}], ",", 
       RowBox[{"kdm", " ", 
        RowBox[{"intState", "[", 
         RowBox[{"[", "1", "]"}], "]"}]}], ",", 
       RowBox[{"kT", " ", 
        RowBox[{"intState", "[", 
         RowBox[{"[", "1", "]"}], "]"}]}], ",", 
       RowBox[{"kdp", " ", 
        RowBox[{"intState", "[", 
         RowBox[{"[", "2", "]"}], "]"}]}]}], "}"}], "//.", "paramsProcess"}], 
    "//.", "params"}]}], ";"}], "\[IndentingNewLine]", 
 RowBox[{
  RowBox[{"SpeciesNames", "=", 
   RowBox[{"{", 
    RowBox[{"\"\<mRNA\>\"", ",", "\"\<Protein\>\""}], "}"}]}], 
  ";"}], "\[IndentingNewLine]", 
 RowBox[{
  RowBox[{"Stoichiometry", "=", 
   RowBox[{"Transpose", "[", 
    RowBox[{"{", 
     RowBox[{
      RowBox[{"{", 
       RowBox[{"1", ",", 
        RowBox[{"-", "1"}], ",", "0", ",", "0"}], "}"}], ",", 
      RowBox[{"{", 
       RowBox[{"0", ",", "0", ",", "1", ",", 
        RowBox[{"-", "1"}]}], "}"}]}], "}"}], "]"}]}], 
  ";"}], "\[IndentingNewLine]", 
 RowBox[{
  RowBox[{"NumSpecies", "=", 
   RowBox[{"Length", "[", 
    RowBox[{"Transpose", "[", "Stoichiometry", "]"}], "]"}]}], 
  ";"}]}], "Input",
 CellChangeTimes->{{3.6338661251228113`*^9, 3.633866176474689*^9}, {
   3.6338664891611834`*^9, 3.63386649674544*^9}, 3.633866795224134*^9, {
   3.633868028962208*^9, 3.6338681278419456`*^9}, {3.633868181874608*^9, 
   3.633868213315226*^9}, {3.6338683255701733`*^9, 3.633868330257275*^9}, {
   3.633890976308298*^9, 3.633890983682025*^9}, {3.6339360735139103`*^9, 
   3.633936078361476*^9}, {3.6339401798717537`*^9, 3.633940183407284*^9}, {
   3.633947141486107*^9, 3.633947144493948*^9}, {3.6339489803252087`*^9, 
   3.633949025078071*^9}, {3.633949594099146*^9, 3.633949599218577*^9}, {
   3.633957578176371*^9, 3.6339575815347757`*^9}, 3.633958240816081*^9, {
   3.634022984421331*^9, 3.63402307488571*^9}, {3.6340257486642017`*^9, 
   3.634025762966423*^9}, {3.634026033146111*^9, 3.634026064009429*^9}, {
   3.63402621194518*^9, 3.634026214744562*^9}, {3.6340397666141768`*^9, 
   3.6340397881273727`*^9}, {3.634043562224478*^9, 3.634043565408471*^9}, {
   3.634043931399506*^9, 3.634043934183051*^9}, {3.634044803344849*^9, 
   3.6340448197638617`*^9}, 3.634078134602139*^9, 3.634239216124146*^9, {
   3.6342392583394127`*^9, 3.6342393873074713`*^9}, {3.6342394885864353`*^9, 
   3.634239488833191*^9}, 3.6342395407393837`*^9, {3.63424010191442*^9, 
   3.634240102667803*^9}, {3.634296141729499*^9, 3.634296158209181*^9}, {
   3.634308186190715*^9, 3.634308200733226*^9}, 3.6343127537373867`*^9, {
   3.6343130343230143`*^9, 3.634313051250876*^9}, 3.634376164056107*^9}]
}, Open  ]],

Cell[CellGroupData[{

Cell["Specify external process", "Subsection",
 CellChangeTimes->{{3.63389013268933*^9, 3.633890140096336*^9}, {
  3.634391074489934*^9, 3.634391076058166*^9}}],

Cell[TextData[StyleBox["This section specifies the exogeneous input process.",
 
 FontSlant->"Italic",
 FontColor->GrayLevel[0.5]]], "Text",
 CellChangeTimes->{{3.634395119160726*^9, 3.63439516008864*^9}, {
  3.6343951969181643`*^9, 3.634395318085846*^9}, {3.6343953646295843`*^9, 
  3.634395377685514*^9}, {3.634395514452916*^9, 3.634395529908695*^9}, {
  3.634395925250906*^9, 3.634395953746646*^9}, {3.6343959968592873`*^9, 
  3.634396011380782*^9}}],

Cell[BoxData[{
 RowBox[{
  RowBox[{"paramsProcess", "=", 
   RowBox[{"{", 
    RowBox[{
     RowBox[{"\[Mu]", "\[Rule]", "0"}], ",", 
     RowBox[{"\[Kappa]", "\[Rule]", 
      RowBox[{"Sqrt", "[", 
       RowBox[{"\[CapitalSigma]", 
        RowBox[{"(", 
         RowBox[{"2", "\[Gamma]"}], ")"}]}], "]"}]}], ",", 
     RowBox[{"\[Gamma]", "\[Rule]", 
      FractionBox[
       RowBox[{"Log", "[", "2", "]"}], "T"]}], ",", 
     RowBox[{"\[CapitalSigma]", "\[Rule]", 
      RowBox[{"1", "/", "8"}]}], ",", 
     RowBox[{"T", "\[Rule]", "24"}], ",", 
     RowBox[{"OUBound", "\[Rule]", 
      RowBox[{"3", 
       RowBox[{"Sqrt", "[", "\[CapitalSigma]", "]"}]}]}]}], "}"}]}], 
  ";"}], "\[IndentingNewLine]", 
 RowBox[{
  RowBox[{"\[ScriptCapitalP]", "=", 
   RowBox[{
    RowBox[{"OrnsteinUhlenbeckProcess", "[", 
     RowBox[{"\[Mu]", ",", "\[Kappa]", ",", "\[Gamma]", ",", "x0"}], "]"}], "//.",
     "paramsProcess"}]}], ";"}], "\[IndentingNewLine]", 
 RowBox[{
  RowBox[{"ExternalProcess", "[", 
   RowBox[{"ExtState_", ",", "tIn_", ",", "tOut_"}], "]"}], ":=", 
  "\[IndentingNewLine]", 
  RowBox[{"Block", "[", 
   RowBox[{
    RowBox[{"{", "}"}], ",", "\[IndentingNewLine]", 
    RowBox[{"{", 
     RowBox[{
      RowBox[{"(", 
       RowBox[{
        RowBox[{"1", "+", 
         RowBox[{"Sin", "[", 
          RowBox[{"2", "\[Pi]", " ", 
           RowBox[{"tOut", "/", "T"}]}], "]"}]}], "//.", "paramsProcess"}], 
       ")"}], ",", 
      RowBox[{
       RowBox[{
        RowBox[{"RandomFunction", "[", 
         RowBox[{
          RowBox[{"\[ScriptCapitalP]", "/.", 
           RowBox[{"x0", "\[Rule]", 
            RowBox[{"ExtState", "[", 
             RowBox[{"[", "2", "]"}], "]"}]}]}], ",", 
          RowBox[{"{", 
           RowBox[{"0", ",", "1", ",", "1"}], "}"}]}], "]"}], "[", 
        "\"\<Path\>\"", "]"}], "[", 
       RowBox[{"[", 
        RowBox[{
         RowBox[{"-", "1"}], ",", "2"}], "]"}], "]"}]}], "}"}]}], 
   "\[IndentingNewLine]", "]"}]}], "\[IndentingNewLine]", 
 RowBox[{
  RowBox[{"ExternalProcessBound", "[", 
   RowBox[{"ExtState_", ",", "tIn_", ",", "tOut_"}], "]"}], ":=", 
  "\[IndentingNewLine]", 
  RowBox[{"Block", "[", 
   RowBox[{
    RowBox[{"{", "}"}], ",", "\[IndentingNewLine]", 
    RowBox[{
     RowBox[{"{", 
      RowBox[{"2.", ",", "OUBound"}], "}"}], "//.", "paramsProcess"}]}], 
   "\[IndentingNewLine]", "]"}]}], "\[IndentingNewLine]", 
 RowBox[{
  RowBox[{"Truncate", "[", "x_", "]"}], ":=", 
  RowBox[{
   RowBox[{"If", "[", 
    RowBox[{
     RowBox[{"x", ">", "OUBound"}], ",", "OUBound", ",", "x"}], "]"}], "//.", 
   "paramsProcess"}]}]}], "Input",
 CellChangeTimes->{{3.63388883181983*^9, 3.6338888340508213`*^9}, {
   3.633889064164825*^9, 3.633889267291863*^9}, {3.633889494049253*^9, 
   3.633889497619466*^9}, {3.633890339285425*^9, 3.6338903583911943`*^9}, {
   3.633890759554818*^9, 3.633890778962164*^9}, 3.633891972237091*^9, {
   3.633892066798072*^9, 3.633892071814673*^9}, {3.633892698542995*^9, 
   3.6338927008894167`*^9}, {3.633892771950102*^9, 3.633892780930608*^9}, {
   3.633939551779175*^9, 3.633939554595549*^9}, {3.633939717379486*^9, 
   3.633939725714982*^9}, {3.633939863587216*^9, 3.6339398642424192`*^9}, {
   3.633940164480994*^9, 3.633940176241489*^9}, 3.633940376243937*^9, 
   3.633946590048922*^9, {3.633947294715899*^9, 3.6339472948433123`*^9}, {
   3.63394751308245*^9, 3.633947513370356*^9}, {3.633948822519644*^9, 
   3.633948848583745*^9}, {3.633949157157539*^9, 3.633949180134737*^9}, {
   3.633949213938466*^9, 3.633949214835154*^9}, {3.6339494439900513`*^9, 
   3.633949477988345*^9}, {3.6339495827884617`*^9, 3.63394958502787*^9}, {
   3.6339559967584963`*^9, 3.633956001959076*^9}, {3.633957520591241*^9, 
   3.6339575728135*^9}, {3.6339576042087193`*^9, 3.633957614429728*^9}, 
   3.633957648681738*^9, {3.633958072706699*^9, 3.6339580740139513`*^9}, {
   3.63395817834682*^9, 3.6339581814507*^9}, {3.6339608058872347`*^9, 
   3.6339608074068737`*^9}, {3.634022926917245*^9, 3.634022931923863*^9}, {
   3.634026942913455*^9, 3.6340269451540213`*^9}, {3.634027606065441*^9, 
   3.634027606943639*^9}, 3.634029665399398*^9, {3.6340383347271643`*^9, 
   3.634038335101717*^9}, {3.634040168600016*^9, 3.6340401889489822`*^9}, {
   3.634040248242361*^9, 3.634040279273982*^9}, {3.634238903807724*^9, 
   3.63423893102061*^9}, 3.6342392773853893`*^9, 3.6342404895023613`*^9, {
   3.634287225668939*^9, 3.634287236741544*^9}, {3.634295662976736*^9, 
   3.6342956891208553`*^9}, {3.634295919905402*^9, 3.634295940992156*^9}, {
   3.634295989584333*^9, 3.6342960247519007`*^9}, {3.634296086191494*^9, 
   3.634296096912047*^9}, {3.634296165613254*^9, 3.634296218734889*^9}, {
   3.6342983726405287`*^9, 3.634298382688593*^9}, {3.63429843995295*^9, 
   3.6342984809594183`*^9}, 3.634298888404952*^9, {3.6342993667072487`*^9, 
   3.6342993794262953`*^9}, {3.634300020139339*^9, 3.634300026856482*^9}, {
   3.634302064969572*^9, 3.634302066680584*^9}, 3.634304724025193*^9, {
   3.6343053788580427`*^9, 3.634305379624792*^9}, 3.6343061337816772`*^9, {
   3.634312954484499*^9, 3.6343130286137342`*^9}, {3.63436832299931*^9, 
   3.634368327887308*^9}, {3.634377770546338*^9, 3.6343777757457743`*^9}}]
}, Open  ]]
}, Open  ]],

Cell[CellGroupData[{

Cell["Implementation of Extrande Algorithm (Hidden)", "Section",
 CellChangeTimes->{{3.63389013268933*^9, 3.6338901810085993`*^9}, {
  3.634039748964766*^9, 3.634039752468877*^9}, {3.634078463689848*^9, 
  3.634078466986095*^9}}],

Cell[BoxData[
 RowBox[{
  RowBox[{
   RowBox[{"Extrande", "[", 
    RowBox[{"GlobalState_", ",", "tIn_", ",", "tOut_"}], "]"}], ":=", 
   RowBox[{"Module", "[", "\[IndentingNewLine]", 
    RowBox[{
     RowBox[{"{", 
      RowBox[{
       RowBox[{"time", "=", "tIn"}], ",", "a", ",", 
       RowBox[{"L", "=", 
        RowBox[{"tOut", "-", "tIn"}]}], ",", 
       RowBox[{"extState", "=", 
        RowBox[{"GlobalState", "[", 
         RowBox[{"[", "1", "]"}], "]"}]}], ",", 
       RowBox[{"state", "=", 
        RowBox[{"GlobalState", "[", 
         RowBox[{"[", "2", "]"}], "]"}]}], ",", "\[IndentingNewLine]", 
       "propensityBound", ",", "propensitySum", ",", "\[IndentingNewLine]", 
       "\[Tau]", ",", "r", ",", "sum", ",", "reaction"}], "}"}], ",", 
     "\[IndentingNewLine]", 
     RowBox[{
      RowBox[{"While", "[", 
       RowBox[{"True", ",", "\[IndentingNewLine]", 
        RowBox[{"(*", 
         RowBox[{
         "1", " ", "Evaluate", " ", "bound", " ", "on", " ", "propensities"}],
          " ", "*)"}], "\[IndentingNewLine]", 
        RowBox[{
         RowBox[{"propensityBound", "=", 
          RowBox[{"Total", "[", 
           RowBox[{"propensities", "[", 
            RowBox[{
             RowBox[{"N", "[", 
              RowBox[{"ExternalProcessBound", "[", 
               RowBox[{"extState", ",", "tIn", ",", "tOut"}], "]"}], "]"}], 
             ",", "state"}], "]"}], "]"}]}], ";", "\[IndentingNewLine]", 
         RowBox[{"(*", 
          RowBox[{"2", " ", "Generate", " ", "\[Tau]"}], " ", "*)"}], 
         "\[IndentingNewLine]", 
         RowBox[{"\[Tau]", "=", 
          RowBox[{
           RowBox[{"-", 
            RowBox[{"Log", "[", 
             RowBox[{"RandomReal", "[", "]"}], "]"}]}], "/", 
           "propensityBound"}]}], ";", "\[IndentingNewLine]", 
         RowBox[{"(*", 
          RowBox[{"3", " ", "Advance", " ", "time"}], " ", "*)"}], 
         "\[IndentingNewLine]", 
         RowBox[{"If", "[", 
          RowBox[{
           RowBox[{
            RowBox[{"time", "+", "\[Tau]"}], ">", "tOut"}], ",", 
           RowBox[{
            RowBox[{"extState", "=", 
             RowBox[{"N", "[", 
              RowBox[{"ExternalProcess", "[", 
               RowBox[{"extState", ",", "time", ",", "tOut"}], "]"}], "]"}]}],
             ";", 
            RowBox[{"Break", "[", "]"}], ";"}]}], "]"}], ";", 
         "\[IndentingNewLine]", 
         RowBox[{"If", "[", 
          RowBox[{
           RowBox[{"\[Tau]", ">", "L"}], ",", " ", 
           RowBox[{
            RowBox[{"time", "+=", "L"}], ";", 
            RowBox[{"Continue", "[", "]"}], ";"}]}], "]"}], ";", 
         "\[IndentingNewLine]", 
         RowBox[{"(*", 
          RowBox[{"4", " ", "Advance", " ", "time"}], "*)"}], 
         "\[IndentingNewLine]", 
         RowBox[{"extState", "=", 
          RowBox[{"N", "[", 
           RowBox[{"ExternalProcess", "[", 
            RowBox[{"extState", ",", "time", ",", 
             RowBox[{"time", "+", "\[Tau]"}]}], "]"}], "]"}]}], ";", 
         "\[IndentingNewLine]", 
         RowBox[{"time", "+=", "\[Tau]"}], ";", "\[IndentingNewLine]", 
         RowBox[{"(*", 
          RowBox[{"5", " ", "Choose", " ", "reaction"}], " ", "*)"}], 
         "\[IndentingNewLine]", 
         RowBox[{"a", "=", 
          RowBox[{"propensities", "[", 
           RowBox[{"extState", ",", "state"}], "]"}]}], ";", 
         "\[IndentingNewLine]", 
         RowBox[{"propensitySum", "=", 
          RowBox[{"Total", "[", "a", "]"}]}], ";", "\[IndentingNewLine]", 
         RowBox[{"r", "=", 
          RowBox[{
           RowBox[{"RandomReal", "[", "]"}], "*", "propensityBound"}]}], ";", 
         "\[IndentingNewLine]", 
         RowBox[{"If", "[", 
          RowBox[{
           RowBox[{"propensitySum", ">=", "r"}], " ", ",", 
           "\[IndentingNewLine]", 
           RowBox[{"(*", 
            RowBox[{"Select", " ", "reaction"}], "*)"}], " ", 
           RowBox[{
            RowBox[{"sum", "=", " ", 
             RowBox[{"a", "[", 
              RowBox[{"[", "1", "]"}], "]"}]}], ";", 
            RowBox[{"reaction", "=", "1"}], ";", 
            RowBox[{"While", "[", " ", 
             RowBox[{
              RowBox[{"sum", "<", "r"}], ",", 
              RowBox[{"sum", "+=", 
               RowBox[{"a", "[", 
                RowBox[{"[", 
                 RowBox[{"++", "reaction"}], "]"}], "]"}]}]}], " ", "]"}], 
            ";", "\[IndentingNewLine]", 
            RowBox[{"(*", 
             RowBox[{"Update", " ", "state"}], "*)"}], " ", 
            RowBox[{"state", "+=", 
             RowBox[{"Stoichiometry", "[", 
              RowBox[{"[", "reaction", "]"}], "]"}]}], ";"}]}], 
          "\[IndentingNewLine]", "]"}], ";"}]}], "\[IndentingNewLine]", "]"}],
       ";", "\[IndentingNewLine]", 
      RowBox[{"Return", "[", 
       RowBox[{"{", 
        RowBox[{"extState", ",", "state"}], "}"}], "]"}]}]}], "\n", "]"}]}], 
  ";"}]], "Input",
 CellChangeTimes->{{3.633866032375758*^9, 3.633866052746727*^9}, {
   3.633866178650419*^9, 3.6338662624429483`*^9}, {3.633866369082634*^9, 
   3.633866370026845*^9}, {3.633866514447356*^9, 3.6338665912601213`*^9}, {
   3.633866631179366*^9, 3.633866640236298*^9}, {3.633866680044129*^9, 
   3.633866712763755*^9}, {3.633866762251655*^9, 3.633866808362455*^9}, {
   3.633866875737953*^9, 3.633866890809847*^9}, {3.6338669491387*^9, 
   3.6338670021389723`*^9}, {3.6338670329706697`*^9, 3.633867308875428*^9}, {
   3.633867660665917*^9, 3.6338676778818483`*^9}, {3.6338677942019167`*^9, 
   3.633867808889572*^9}, {3.633867848953021*^9, 3.633867850072048*^9}, {
   3.633867919336999*^9, 3.633867997849345*^9}, {3.6338682626808662`*^9, 
   3.633868268777011*^9}, {3.633868344008444*^9, 3.6338683559603786`*^9}, {
   3.633868613671837*^9, 3.633868617606371*^9}, {3.633890184747594*^9, 
   3.633890186809935*^9}, {3.633890810909177*^9, 3.633890905165813*^9}, {
   3.633890936130043*^9, 3.6338909702859697`*^9}, {3.633891073107551*^9, 
   3.633891094249267*^9}, {3.633891139293776*^9, 3.633891149077508*^9}, {
   3.633891264096973*^9, 3.633891292719389*^9}, {3.6339384151079817`*^9, 
   3.633938451161955*^9}, {3.633938492859254*^9, 3.633938665800783*^9}, {
   3.6339388183154697`*^9, 3.633938853371306*^9}, {3.6339389449236183`*^9, 
   3.633938970586853*^9}, {3.6339392061391153`*^9, 3.6339393350653477`*^9}, {
   3.633939367802248*^9, 3.633939372489839*^9}, {3.633947078773512*^9, 
   3.633947093045562*^9}, {3.633947351556541*^9, 3.6339473520675297`*^9}, {
   3.63394739948921*^9, 3.633947408977147*^9}, {3.633947450273508*^9, 
   3.633947479650194*^9}, {3.633947567121668*^9, 3.6339475745378513`*^9}, {
   3.633947614292346*^9, 3.633947632913789*^9}, {3.633947677760099*^9, 
   3.6339477163990297`*^9}, {3.633947793248146*^9, 3.6339478381748457`*^9}, {
   3.63394795004764*^9, 3.633947978364297*^9}, {3.633948040942917*^9, 
   3.633948110366392*^9}, {3.633948594317827*^9, 3.63394865054147*^9}, {
   3.6339499692892733`*^9, 3.633950013818301*^9}, {3.633950092024932*^9, 
   3.633950124571454*^9}, {3.633950597590098*^9, 3.6339507261162453`*^9}, {
   3.6339522135306396`*^9, 3.6339522956596518`*^9}, {3.633952404505638*^9, 
   3.633952412154395*^9}, {3.633952504554847*^9, 3.633952521659402*^9}, {
   3.63395257087603*^9, 3.633952596828429*^9}, {3.633953050633148*^9, 
   3.633953067864662*^9}, {3.633953107001939*^9, 3.633953179962386*^9}, {
   3.6339532480262117`*^9, 3.633953276011176*^9}, {3.633953328297482*^9, 
   3.6339533314660873`*^9}, {3.633953458569233*^9, 3.633953465752034*^9}, {
   3.633953662585103*^9, 3.633953663448297*^9}, {3.633955544622471*^9, 
   3.633955563679418*^9}, {3.633956109996191*^9, 3.633956129147839*^9}, {
   3.6339572881975927`*^9, 3.6339573213500957`*^9}, {3.6339574059438143`*^9, 
   3.633957407478901*^9}, {3.633958028966075*^9, 3.633958049460693*^9}, {
   3.633958101762376*^9, 3.633958108528323*^9}, 3.633958153989846*^9, {
   3.6339583505519133`*^9, 3.633958351212387*^9}, {3.6339583916277523`*^9, 
   3.6339584041175747`*^9}, {3.634026071599972*^9, 3.634026087567256*^9}, {
   3.634027733063943*^9, 3.6340277560067997`*^9}, {3.6340286131858387`*^9, 
   3.634028626418729*^9}, 3.6340286589400473`*^9, 3.6340290614583693`*^9, 
   3.634029132768888*^9, {3.634029327025769*^9, 3.634029366002746*^9}, 
   3.634039631868964*^9, {3.634286893352202*^9, 3.634286960130933*^9}, {
   3.634287012207191*^9, 3.63428704515134*^9}, {3.634287747210277*^9, 
   3.634287754755052*^9}, {3.63428790595507*^9, 3.634287907747332*^9}, {
   3.634287985587154*^9, 3.634287991938868*^9}, 3.6342880564991093`*^9, {
   3.634288359475947*^9, 3.634288360371376*^9}, {3.6342890939439983`*^9, 
   3.6342891761208763`*^9}, {3.63430564467272*^9, 3.634305650688374*^9}, 
   3.6343063891239033`*^9, {3.634306821926703*^9, 3.6343068518801003`*^9}, {
   3.634306929030334*^9, 3.634306934294846*^9}, {3.63430697082135*^9, 
   3.6343069841492577`*^9}, {3.634308008607901*^9, 3.6343081281751127`*^9}, {
   3.634309671911869*^9, 3.634309778739881*^9}, {3.634309934345274*^9, 
   3.6343099756803427`*^9}, {3.634310596968245*^9, 3.6343105975120487`*^9}, {
   3.634311017645371*^9, 3.634311018332636*^9}, {3.634311577898469*^9, 
   3.634311579029563*^9}, {3.6343116682024517`*^9, 3.634311668657722*^9}, {
   3.634311725101613*^9, 3.634311736152437*^9}, 3.634312265724629*^9, {
   3.63431243797355*^9, 3.634312468894596*^9}, {3.634312571136427*^9, 
   3.6343125964958363`*^9}, {3.634313124590548*^9, 3.634313132846312*^9}, {
   3.634313862610857*^9, 3.634313865269545*^9}, {3.6343913552112703`*^9, 
   3.6343913556268997`*^9}}],

Cell[CellGroupData[{

Cell["Simulate one realization using Extrande", "Subsection",
 CellChangeTimes->{{3.63388940976963*^9, 3.633889416521016*^9}, {
  3.633890310561228*^9, 3.633890313741406*^9}, {3.634078168177229*^9, 
  3.6340782003633747`*^9}, {3.634395504020813*^9, 3.634395521300611*^9}}],

Cell[TextData[StyleBox["The plot shows a single realization obtained from \
simulation using Extrande.",
 FontSlant->"Italic",
 FontColor->GrayLevel[0.5]]], "Text",
 CellChangeTimes->{{3.634395119160726*^9, 3.63439516008864*^9}, {
  3.6343951969181643`*^9, 3.634395318085846*^9}, {3.6343953646295843`*^9, 
  3.634395377685514*^9}, {3.634395514452916*^9, 3.634395529908695*^9}}],

Cell[CellGroupData[{

Cell[BoxData[{
 RowBox[{
  RowBox[{"IntState", "=", 
   RowBox[{"{", 
    RowBox[{"0.", ",", "0."}], "}"}]}], ";", " ", 
  RowBox[{"ExtState", "=", 
   RowBox[{"{", 
    RowBox[{"1.", ",", "0"}], "}"}]}], ";"}], "\[IndentingNewLine]", 
 RowBox[{
  RowBox[{"s", "=", 
   RowBox[{"{", 
    RowBox[{"ExtState", ",", "IntState"}], "}"}]}], 
  ";"}], "\[IndentingNewLine]", 
 RowBox[{
  RowBox[{"res", "=", 
   RowBox[{"Table", "[", 
    RowBox[{
     RowBox[{"s", "=", 
      RowBox[{"Extrande", "[", 
       RowBox[{"s", ",", "t", ",", 
        RowBox[{"t", "+", "\[CapitalDelta]t"}]}], "]"}]}], ",", 
     RowBox[{"{", 
      RowBox[{"t", ",", "0", ",", "tFinal", ",", "\[CapitalDelta]t"}], 
      "}"}]}], "]"}]}], ";"}], "\[IndentingNewLine]", 
 RowBox[{
  RowBox[{"TimeRange", "=", 
   RowBox[{"Range", "[", 
    RowBox[{"0", ",", "tFinal", ",", "\[CapitalDelta]t"}], "]"}]}], 
  ";"}], "\[IndentingNewLine]", 
 RowBox[{
  RowBox[{"ExtDat", "=", 
   RowBox[{
    RowBox[{
     RowBox[{
      RowBox[{"propensities", "[", 
       RowBox[{"#", ",", "IntState"}], "]"}], "[", 
      RowBox[{"[", "1", "]"}], "]"}], "&"}], "/@", 
    RowBox[{"Flatten", "[", 
     RowBox[{
      RowBox[{"Take", "[", 
       RowBox[{"res", ",", "All", ",", 
        RowBox[{"{", "1", "}"}]}], "]"}], ",", "1"}], "]"}]}]}], 
  ";"}], "\[IndentingNewLine]", 
 RowBox[{
  RowBox[{"IntDat", "=", 
   RowBox[{"Flatten", "[", 
    RowBox[{
     RowBox[{"Take", "[", 
      RowBox[{"res", ",", "All", ",", 
       RowBox[{"{", "2", "}"}]}], "]"}], ",", "1"}], "]"}]}], 
  ";"}], "\[IndentingNewLine]", 
 RowBox[{"ListPlot", "[", 
  RowBox[{
   RowBox[{"Transpose", "[", 
    RowBox[{"{", 
     RowBox[{"TimeRange", ",", "ExtDat"}], "}"}], "]"}], ",", 
   RowBox[{"PlotLegends", "\[Rule]", 
    RowBox[{"{", "\"\<Input propensity\>\"", "}"}]}]}], 
  "]"}], "\[IndentingNewLine]", 
 RowBox[{"ListPlot", "[", 
  RowBox[{
   RowBox[{"Table", "[", 
    RowBox[{
     RowBox[{"Transpose", "[", 
      RowBox[{"{", 
       RowBox[{"TimeRange", ",", 
        RowBox[{"Flatten", "[", 
         RowBox[{"Take", "[", 
          RowBox[{"IntDat", ",", "All", ",", 
           RowBox[{"{", "j", "}"}]}], "]"}], "]"}]}], "}"}], "]"}], ",", 
     RowBox[{"{", 
      RowBox[{"j", ",", "NumSpecies"}], "}"}]}], "]"}], ",", 
   "\[IndentingNewLine]", 
   RowBox[{"PlotLegends", "\[Rule]", "SpeciesNames"}]}], "]"}]}], "Input",
 CellChangeTimes->{{3.633954408807836*^9, 3.633954469404852*^9}, {
   3.633957627774284*^9, 3.633957632429472*^9}, 3.633958259939855*^9, {
   3.634023536705778*^9, 3.634023560689753*^9}, {3.6340253214985247`*^9, 
   3.63402533088958*^9}, {3.634025599583128*^9, 3.634025627867661*^9}, {
   3.63402581522399*^9, 3.63402582258298*^9}, {3.634029951254025*^9, 
   3.634029999780912*^9}, {3.634039718910894*^9, 3.634039725103448*^9}, {
   3.634240202556027*^9, 3.6342402053100557`*^9}, {3.6342870920984077`*^9, 
   3.634287166393984*^9}, {3.634296932143465*^9, 3.6342969382394648`*^9}, {
   3.6342974198034267`*^9, 3.634297500090118*^9}, {3.634297535034906*^9, 
   3.634297570717122*^9}, {3.634297603845283*^9, 3.634297605893354*^9}, {
   3.634298820436345*^9, 3.634298822676107*^9}, 3.634298895347817*^9, 
   3.634299733905375*^9, {3.634299980733678*^9, 3.634299986394*^9}, 
   3.63430981392845*^9, 3.634311188354601*^9, {3.6343112641552553`*^9, 
   3.6343112646031513`*^9}, 3.634313903731501*^9, 3.6343913582039824`*^9, {
   3.634392088908038*^9, 3.6343920927278433`*^9}}],

Cell[BoxData[
 TemplateBox[{GraphicsBox[{{}, {{{}, {}, {
        Hue[0.67, 0.6, 0.6], 
        Directive[
         PointSize[0.01388888888888889], 
         RGBColor[0.368417, 0.506779, 0.709798], 
         AbsoluteThickness[1.6], FontSize -> 15, 
         Thickness[Large]], 
        LineBox[CompressedData["
1:eJxdlHlQ1GUcxheSCQQEBWQBRQJClEOUS1iOZ4HlWlhg2QvCUgwow7jGAjdo
5RAEhBlagakGCNYQKzACxBJDG+Qw0VCGUYlDRDJECyRzFDpmv78/6p3Z+c1n
nvd5d97n93x/rySmCZM0WSxW0j+/f5/M4ugY2+qtOENNv/knXza5Py0OIWah
d12WcslvN7E2hv/irCw08YgNEdQia7vC9iU2xsymZ3/UDQQSs5E6qp/VJWD2
b8J3LhkF00rmfCvMOPcc4VR4ElsjVDJe3csNI7ZFUH+zbb0uiO2gvVK9ZXR2
B7E9ZuMFc9X3rYm340DHS3otNpbEjkg7XNyZ07GF2BnfJu5dUnZpEbtgUcpn
zwge+Kt5J3NvWruwni3trmXPke6KNypDZtNTzWmfG1Ic1s8P6poRu2Mqoar1
eqkFsQf2PMpd7kywJfbE0eaDAc1jHOLdmCmXp91wZfLywqWLph9ZyYKIvaG6
fDyppoRhDhpark0FJjJ5+KBau92pwtGD2BcXIms9Dkww5/nhTN65Jqt9TJ7+
+NI+iZVrE0wMrG7T+FXe4KVmBWA5fCP4l/5Q0rnIz6l5Ry/SiXQu8k7bTW+Q
MH0JQJ3ViuvglD3pAShNMWLJKzaTHohkjlB8MM6E9EDUTxWYmas0SA9CX2VH
6+LsPXW+CuaezOJBlFOxXWz+kHQeMg1ORA+nPqf3EQxJmXPCPUN6v4pgKDbX
bC352obOCUGES2PD4x9fJT0E57XSV5Z2upMeikdnxj68MsDcPxQ3U3kuhVlM
n8OQPeS0b9jJn/QwdBffSfmii+lvOB6yJL9/KheRHo6PXxw3aD3LJ52PR7J6
e/bJANL5eD/fd9kmj5mnCJwrfKAx+oLyVkTgWl+8aL6ES3okFuJK0rYeorwV
kRCt8c2bNdhFugCNBYZ1e+TUW4UARoerZA5Cpp9RWPtT6ORVrQ2kR+FQ03vj
pzOfUn7R0J80e2bcdFvNiP5v/opovP39zZ6kwLtqvTcaRYleFn1cPdoXgxHl
1ez9LhvVjBio3swoEq5a0//FoFClyh7gUX96Y1DEtxsZepfprxAx6WetBZM0
/xDiZdWyPGPWh/xCfKDjxgsYciW/EGx/uWd/PjM/sbiUV3b0SQbli1i0G9yq
D0tl/LE4FXFsJO1CFPljsY7fLS7OZPIVQbN0vNXrOs0DRNj2Z0Ktsb4f+UV4
TeV//q1AOq9XhBOs1b4wLjNvYnjr+OladzqQXwzHz/uMRMam5Bcjd9rQTbPY
kPxifHMrue9ivib5JVA+5mjN+SxQ/pL/5S+BrfLU3f7905S/BOVt2XfKf15D
+6Q46T7hMyyh+YMUZZ/0lJjNM32QYnxs41e3TZn8pVj7/NjgTKMb+WXwXpJa
ObdTHyEDG5Z7jfXo+6qQYeIH0Q6Lp+Hkl+H1Kp3P2hbjyR+H1kqTJwmcEPwN
UXGgNw==
         "]]}}}, {}}, {
    DisplayFunction -> Identity, PlotRangePadding -> {{
        Scaled[0.02], 
        Scaled[0.02]}, {
        Scaled[0.02], 
        Scaled[0.05]}}, AxesOrigin -> {0, 0}, 
     PlotRange -> {{0, 100.}, {0, 107.79196954664937`}}, DisplayFunction -> 
     Identity, AspectRatio -> NCache[GoldenRatio^(-1), 0.6180339887498948], 
     Axes -> {True, True}, AxesLabel -> {None, None}, AxesOrigin -> {0, 0}, 
     BaseStyle -> {FontSize -> 15}, DisplayFunction :> Identity, 
     Frame -> {{True, True}, {True, True}}, 
     FrameLabel -> {{None, None}, {None, None}}, 
     FrameTicks -> {{Automatic, Automatic}, {Automatic, Automatic}}, 
     GridLines -> {None, None}, GridLinesStyle -> Directive[
       GrayLevel[0.5, 0.4]], Method -> {}, 
     PlotRange -> {{0, 100.}, {0, 107.79196954664937`}}, PlotRangeClipping -> 
     True, PlotRangePadding -> {{
        Scaled[0.02], 
        Scaled[0.02]}, {
        Scaled[0.02], 
        Scaled[0.05]}}, Ticks -> {Automatic, Automatic}}],FormBox[
    FormBox[
     TemplateBox[{"\"Input propensity\""}, "PointLegend", 
      DisplayFunction -> (FormBox[
        StyleBox[
         StyleBox[
          PaneBox[
           TagBox[
            GridBox[{{
               TagBox[
                GridBox[{{
                   GraphicsBox[{{
                    Directive[
                    EdgeForm[
                    Directive[
                    Opacity[0.3], 
                    GrayLevel[0]]], 
                    PointSize[0.25], 
                    RGBColor[0.368417, 0.506779, 0.709798], 
                    AbsoluteThickness[1.6], FontSize -> 15, 
                    Thickness[Large]], {
                    LineBox[{{0, 10}, {20, 10}}]}}, {
                    Directive[
                    EdgeForm[
                    Directive[
                    Opacity[0.3], 
                    GrayLevel[0]]], 
                    PointSize[0.25], 
                    RGBColor[0.368417, 0.506779, 0.709798], 
                    AbsoluteThickness[1.6], FontSize -> 15, 
                    Thickness[Large]], {}}}, AspectRatio -> Full, 
                    ImageSize -> {20, 10}, PlotRangePadding -> None, 
                    ImagePadding -> Automatic, 
                    BaselinePosition -> (Scaled[0.1] -> Baseline)], #}}, 
                 GridBoxAlignment -> {
                  "Columns" -> {Center, Left}, "Rows" -> {{Baseline}}}, 
                 AutoDelete -> False, 
                 GridBoxDividers -> {
                  "Columns" -> {{False}}, "Rows" -> {{False}}}, 
                 GridBoxItemSize -> {"Columns" -> {{All}}, "Rows" -> {{All}}},
                  GridBoxSpacings -> {
                  "Columns" -> {{0.5}}, "Rows" -> {{0.8}}}], "Grid"]}}, 
             GridBoxAlignment -> {"Columns" -> {{Left}}, "Rows" -> {{Top}}}, 
             AutoDelete -> False, 
             GridBoxItemSize -> {
              "Columns" -> {{Automatic}}, "Rows" -> {{Automatic}}}, 
             GridBoxSpacings -> {"Columns" -> {{1}}, "Rows" -> {{0}}}], 
            "Grid"], Alignment -> Left, AppearanceElements -> None, 
           ImageMargins -> {{5, 5}, {5, 5}}, ImageSizeAction -> 
           "ResizeToFit"], LineIndent -> 0, StripOnInput -> False], {
         FontFamily -> "Arial"}, Background -> Automatic, StripOnInput -> 
         False], TraditionalForm]& ), 
      InterpretationFunction :> (RowBox[{"PointLegend", "[", 
         RowBox[{
           RowBox[{"{", 
             RowBox[{"Directive", "[", 
               RowBox[{
                 RowBox[{"PointSize", "[", "0.01388888888888889`", "]"}], ",", 
                 InterpretationBox[
                  ButtonBox[
                   TooltipBox[
                    RowBox[{
                    GraphicsBox[{{
                    GrayLevel[0], 
                    RectangleBox[{0, 0}]}, {
                    GrayLevel[0], 
                    RectangleBox[{1, -1}]}, {
                    RGBColor[0.368417, 0.506779, 0.709798], 
                    RectangleBox[{0, -1}, {2, 1}]}}, AspectRatio -> 1, Frame -> 
                    True, FrameStyle -> 
                    RGBColor[
                    0.24561133333333335`, 0.3378526666666667, 
                    0.4731986666666667], FrameTicks -> None, PlotRangePadding -> 
                    None, ImageSize -> 
                    Dynamic[{
                    Automatic, 1.35 CurrentValue["FontCapHeight"]/
                    AbsoluteCurrentValue[Magnification]}]], 
                    "\[InvisibleSpace]"}], 
                    "RGBColor[0.368417, 0.506779, 0.709798]"], Appearance -> 
                   None, BaseStyle -> {}, BaselinePosition -> Baseline, 
                   DefaultBaseStyle -> {}, ButtonFunction :> 
                   With[{Typeset`box$ = EvaluationBox[]}, 
                    If[
                    Not[
                    AbsoluteCurrentValue["Deployed"]], 
                    SelectionMove[Typeset`box$, All, Expression]; 
                    FrontEnd`Private`$ColorSelectorInitialAlpha = 1; 
                    FrontEnd`Private`$ColorSelectorInitialColor = 
                    RGBColor[0.368417, 0.506779, 0.709798]; 
                    FrontEnd`Private`$ColorSelectorUseMakeBoxes = True; 
                    MathLink`CallFrontEnd[
                    FrontEnd`AttachCell[Typeset`box$, 
                    FrontEndResource["RGBColorValueSelector"], {
                    0, {Left, Bottom}}, {Left, Top}, 
                    "ClosingActions" -> {
                    "SelectionDeparture", "ParentChanged", 
                    "EvaluatorQuit"}]]]], BaseStyle -> Inherited, Evaluator -> 
                   Automatic, Method -> "Preemptive"], 
                  RGBColor[0.368417, 0.506779, 0.709798], Editable -> False, 
                  Selectable -> False], ",", 
                 RowBox[{"AbsoluteThickness", "[", "1.6`", "]"}], ",", 
                 RowBox[{"FontSize", "\[Rule]", "15"}], ",", 
                 RowBox[{"Thickness", "[", "Large", "]"}]}], "]"}], "}"}], 
           ",", 
           RowBox[{"{", #, "}"}], ",", 
           RowBox[{"LegendMarkers", "\[Rule]", 
             RowBox[{"{", 
               RowBox[{"{", 
                 RowBox[{"False", ",", "Automatic"}], "}"}], "}"}]}], ",", 
           RowBox[{"Joined", "\[Rule]", 
             RowBox[{"{", "True", "}"}]}], ",", 
           RowBox[{"LabelStyle", "\[Rule]", 
             RowBox[{"{", "}"}]}], ",", 
           RowBox[{"LegendLayout", "\[Rule]", "\"Column\""}]}], "]"}]& ), 
      Editable -> True], TraditionalForm], TraditionalForm]},
  "Legended",
  DisplayFunction->(GridBox[{{
      TagBox[
       ItemBox[
        PaneBox[
         TagBox[#, "SkipImageSizeLevel"], Alignment -> {Center, Baseline}, 
         BaselinePosition -> Baseline], DefaultBaseStyle -> "Labeled"], 
       "SkipImageSizeLevel"], 
      ItemBox[#2, DefaultBaseStyle -> "LabeledLabel"]}}, 
    GridBoxAlignment -> {"Columns" -> {{Center}}, "Rows" -> {{Center}}}, 
    AutoDelete -> False, GridBoxItemSize -> Automatic, 
    BaselinePosition -> {1, 1}]& ),
  Editable->True,
  InterpretationFunction->(RowBox[{"Legended", "[", 
     RowBox[{#, ",", 
       RowBox[{"Placed", "[", 
         RowBox[{#2, ",", "After"}], "]"}]}], "]"}]& )]], "Output",
 CellChangeTimes->{{3.633954420394943*^9, 3.633954470685507*^9}, {
   3.6339545293859453`*^9, 3.633954550772664*^9}, 3.6339555887925043`*^9, {
   3.6339576181636887`*^9, 3.633957632879796*^9}, 3.633957671102021*^9, 
   3.6339578667160263`*^9, 3.633957939428808*^9, 3.6339581180389013`*^9, {
   3.633958170076655*^9, 3.633958185222548*^9}, {3.633958244028619*^9, 
   3.6339582606878*^9}, 3.633958407109269*^9, {3.633958582013919*^9, 
   3.633958595746632*^9}, 3.633960819885257*^9, 3.633962449516798*^9, 
   3.633962515204154*^9, {3.6339647372582273`*^9, 3.633964752295414*^9}, 
   3.63402232856072*^9, 3.634022934639202*^9, 3.6340231199367523`*^9, 
   3.634023221319062*^9, 3.634023269992283*^9, {3.634023537872085*^9, 
   3.63402356138481*^9}, {3.634023602314183*^9, 3.634023614160245*^9}, 
   3.6340252473323183`*^9, {3.6340253150967607`*^9, 3.634025348289303*^9}, 
   3.634025390413883*^9, 3.634025427100047*^9, 3.634025472796122*^9, 
   3.634025628595791*^9, {3.6340258040670767`*^9, 3.634025823064892*^9}, 
   3.634026091883301*^9, 3.634026236217355*^9, 3.634027612520797*^9, 
   3.6340279278994703`*^9, {3.6340286723090343`*^9, 3.634028690326749*^9}, 
   3.6340287303893757`*^9, 3.634029137497355*^9, {3.634029231462512*^9, 
   3.6340292584389477`*^9}, 3.634029667618311*^9, 3.6340297142602663`*^9, {
   3.634029965517125*^9, 3.634030000433448*^9}, 3.634036876826972*^9, 
   3.634038389226812*^9, 3.634039948125595*^9, 3.634040193028558*^9, {
   3.634040258591009*^9, 3.63404028544322*^9}, 3.634043570152072*^9, 
   3.634043655393968*^9, 3.634043936807385*^9, 3.634044822353724*^9, 
   3.634051567076725*^9, 3.634051921978087*^9, 3.6340762894826527`*^9, 
   3.634077077500523*^9, {3.634077120625414*^9, 3.63407714279055*^9}, 
   3.6340775520404053`*^9, 3.6340776233180313`*^9, 3.6340781149665956`*^9, 
   3.634239417020864*^9, 3.6342395107866592`*^9, 3.634239596557407*^9, 
   3.6342397001339493`*^9, 3.6342401506313877`*^9, 3.634240530580016*^9, {
   3.634286758099503*^9, 3.634286777577464*^9}, {3.634287155081937*^9, 
   3.634287178800563*^9}, 3.634289197426772*^9, 3.634296837983643*^9, 
   3.634296927768693*^9, 3.634297178783699*^9, 3.634297606804203*^9, 
   3.634297870685093*^9, 3.6342984871917067`*^9, 3.6342986245525503`*^9, 
   3.63429870553325*^9, 3.634298761057241*^9, 3.634298862683976*^9, 
   3.634299185723227*^9, 3.63429967406769*^9, 3.6343005018182907`*^9, 
   3.634302592038451*^9, 3.634304207960003*^9, 3.634305245884062*^9, 
   3.6343056523853827`*^9, 3.6343064215012302`*^9, 3.63430700434648*^9, 
   3.634307744772746*^9, 3.6343081174962606`*^9, 3.6343081803735437`*^9, 
   3.634308757975389*^9, 3.634309810654984*^9, 3.6343099849900227`*^9, 
   3.634310420604282*^9, 3.634311410491034*^9, 3.6343130568326597`*^9, 
   3.634314109995245*^9, 3.634314687997263*^9, 3.6343779002637043`*^9, 
   3.634391359274055*^9, 3.6343914790203133`*^9, 3.634392710290913*^9, 
   3.634392837017662*^9}],

Cell[BoxData[
 TemplateBox[{GraphicsBox[{{}, {{{}, {}, {
        Hue[0.67, 0.6, 0.6], 
        Directive[
         PointSize[0.01388888888888889], 
         RGBColor[0.368417, 0.506779, 0.709798], 
         AbsoluteThickness[1.6], FontSize -> 15, 
         Thickness[Large]], 
        LineBox[CompressedData["
1:eJxt1MlKQ0EQheHClcssXLhwoSIiIuI8azrGOTHqNU5bIWtfoR6tH8lHUEmd
QP3YEIovp6s73Tfchc+vZjRlZqPfz1/9f3y3c7WS6zTcgmfw/Sz65kpefx75
IryE+cvaL8YKvAqvoX8d+Qa8CW/B2/AOvAvvYf/9sM53oPlRD+EjzD9GfoL9
TsO6/zPMb8Mlr+8FeSev7x3k51HjfC5rdJF3kV9gfdgukcN2hVzWfV0jh+0m
z3dZ57tFLut53iGXdf+9PN97yPt5P+8jv0e/rDFA/wD5Q7bD9phdYIcrbE/o
h33ica2y7q8Jx/2VJucOV1nP5znnBXY53ktV1v9jmNcrcty/D/P8Kuv3v6g/
VoEdrrC9oh92uML2hv6Jx9WRV+T2HlX3B7us88P2EbVVfgD7fGw1
         "]]}, {
        Hue[0.9060679774997897, 0.6, 0.6], 
        Directive[
         PointSize[0.01388888888888889], 
         RGBColor[0.880722, 0.611041, 0.142051], 
         AbsoluteThickness[1.6], FontSize -> 15, 
         Thickness[Large]], 
        LineBox[CompressedData["
1:eJxdlDlOBDEQAC0iQgICAgJYIYQQQiwsyw3mvu87RSLmC/20eRJPAERV4La0
KtV4x253t2f64+vhc6SU8vn7+2M7Jus/v/f+uYUXOAtH4RCOwRU4DgdwAq7V
dp8enIL99Nz1ZxKNw3Xm0j7z6RwLyRdT3EvQ0U++nNxzmodBml/V4TC5eXCf
ddiDG7XdZxN6XuviObbhLtyBC+m5edmD5rHWJu7QjXsfkv/Qjf+gjS9083sI
qU8kL0eQ+oTuOG49dOt5gvdYP3k5Tevr9s0ZpA8jeTmH1Cl0++ICUq/Q7YNL
SL1Ctx5XkLqGbl9cQ/ogdMcNbn5178ttmtetz127Xk0eybvk5R7n3lfdftDp
x043vgdIvqpOfkL3/TRfHtP7OvcscPuyc976PUHucdV9P813uvl7huS36p7/
uf1/p9u/LzijJg+d/3dpvry281Xvsb9OfTrd/n+DfM+qTn5C57vU6X5/3uFa
/QGOWnV4
         "]]}}}, {}}, {
    DisplayFunction -> Identity, PlotRangePadding -> {{
        Scaled[0.02], 
        Scaled[0.02]}, {
        Scaled[0.02], 
        Scaled[0.05]}}, AxesOrigin -> {0, 0}, 
     PlotRange -> {{0, 100.}, {0, 37.}}, DisplayFunction -> Identity, 
     AspectRatio -> NCache[GoldenRatio^(-1), 0.6180339887498948], 
     Axes -> {True, True}, AxesLabel -> {None, None}, AxesOrigin -> {0, 0}, 
     BaseStyle -> {FontSize -> 15}, DisplayFunction :> Identity, 
     Frame -> {{True, True}, {True, True}}, 
     FrameLabel -> {{None, None}, {None, None}}, 
     FrameTicks -> {{Automatic, Automatic}, {Automatic, Automatic}}, 
     GridLines -> {None, None}, GridLinesStyle -> Directive[
       GrayLevel[0.5, 0.4]], Method -> {}, PlotRange -> {{0, 100.}, {0, 37.}},
      PlotRangeClipping -> True, PlotRangePadding -> {{
        Scaled[0.02], 
        Scaled[0.02]}, {
        Scaled[0.02], 
        Scaled[0.05]}}, Ticks -> {Automatic, Automatic}}],FormBox[
    FormBox[
     TemplateBox[{"\"mRNA\"", "\"Protein\""}, "PointLegend", 
      DisplayFunction -> (FormBox[
        StyleBox[
         StyleBox[
          PaneBox[
           TagBox[
            GridBox[{{
               TagBox[
                GridBox[{{
                   GraphicsBox[{{
                    Directive[
                    EdgeForm[
                    Directive[
                    Opacity[0.3], 
                    GrayLevel[0]]], 
                    PointSize[0.25], 
                    RGBColor[0.368417, 0.506779, 0.709798], 
                    AbsoluteThickness[1.6], FontSize -> 15, 
                    Thickness[Large]], {
                    LineBox[{{0, 10}, {20, 10}}]}}, {
                    Directive[
                    EdgeForm[
                    Directive[
                    Opacity[0.3], 
                    GrayLevel[0]]], 
                    PointSize[0.25], 
                    RGBColor[0.368417, 0.506779, 0.709798], 
                    AbsoluteThickness[1.6], FontSize -> 15, 
                    Thickness[Large]], {}}}, AspectRatio -> Full, 
                    ImageSize -> {20, 10}, PlotRangePadding -> None, 
                    ImagePadding -> Automatic, 
                    BaselinePosition -> (Scaled[0.1] -> Baseline)], #}, {
                   GraphicsBox[{{
                    Directive[
                    EdgeForm[
                    Directive[
                    Opacity[0.3], 
                    GrayLevel[0]]], 
                    PointSize[0.25], 
                    RGBColor[0.880722, 0.611041, 0.142051], 
                    AbsoluteThickness[1.6], FontSize -> 15, 
                    Thickness[Large]], {
                    LineBox[{{0, 10}, {20, 10}}]}}, {
                    Directive[
                    EdgeForm[
                    Directive[
                    Opacity[0.3], 
                    GrayLevel[0]]], 
                    PointSize[0.25], 
                    RGBColor[0.880722, 0.611041, 0.142051], 
                    AbsoluteThickness[1.6], FontSize -> 15, 
                    Thickness[Large]], {}}}, AspectRatio -> Full, 
                    ImageSize -> {20, 10}, PlotRangePadding -> None, 
                    ImagePadding -> Automatic, 
                    BaselinePosition -> (Scaled[0.1] -> Baseline)], #2}}, 
                 GridBoxAlignment -> {
                  "Columns" -> {Center, Left}, "Rows" -> {{Baseline}}}, 
                 AutoDelete -> False, 
                 GridBoxDividers -> {
                  "Columns" -> {{False}}, "Rows" -> {{False}}}, 
                 GridBoxItemSize -> {"Columns" -> {{All}}, "Rows" -> {{All}}},
                  GridBoxSpacings -> {
                  "Columns" -> {{0.5}}, "Rows" -> {{0.8}}}], "Grid"]}}, 
             GridBoxAlignment -> {"Columns" -> {{Left}}, "Rows" -> {{Top}}}, 
             AutoDelete -> False, 
             GridBoxItemSize -> {
              "Columns" -> {{Automatic}}, "Rows" -> {{Automatic}}}, 
             GridBoxSpacings -> {"Columns" -> {{1}}, "Rows" -> {{0}}}], 
            "Grid"], Alignment -> Left, AppearanceElements -> None, 
           ImageMargins -> {{5, 5}, {5, 5}}, ImageSizeAction -> 
           "ResizeToFit"], LineIndent -> 0, StripOnInput -> False], {
         FontFamily -> "Arial"}, Background -> Automatic, StripOnInput -> 
         False], TraditionalForm]& ), 
      InterpretationFunction :> (RowBox[{"PointLegend", "[", 
         RowBox[{
           RowBox[{"{", 
             RowBox[{
               RowBox[{"Directive", "[", 
                 RowBox[{
                   RowBox[{"PointSize", "[", "0.01388888888888889`", "]"}], 
                   ",", 
                   InterpretationBox[
                    ButtonBox[
                    TooltipBox[
                    RowBox[{
                    GraphicsBox[{{
                    GrayLevel[0], 
                    RectangleBox[{0, 0}]}, {
                    GrayLevel[0], 
                    RectangleBox[{1, -1}]}, {
                    RGBColor[0.368417, 0.506779, 0.709798], 
                    RectangleBox[{0, -1}, {2, 1}]}}, AspectRatio -> 1, Frame -> 
                    True, FrameStyle -> 
                    RGBColor[
                    0.24561133333333335`, 0.3378526666666667, 
                    0.4731986666666667], FrameTicks -> None, PlotRangePadding -> 
                    None, ImageSize -> 
                    Dynamic[{
                    Automatic, 1.35 CurrentValue["FontCapHeight"]/
                    AbsoluteCurrentValue[Magnification]}]], 
                    "\[InvisibleSpace]"}], 
                    "RGBColor[0.368417, 0.506779, 0.709798]"], Appearance -> 
                    None, BaseStyle -> {}, BaselinePosition -> Baseline, 
                    DefaultBaseStyle -> {}, ButtonFunction :> 
                    With[{Typeset`box$ = EvaluationBox[]}, 
                    If[
                    Not[
                    AbsoluteCurrentValue["Deployed"]], 
                    SelectionMove[Typeset`box$, All, Expression]; 
                    FrontEnd`Private`$ColorSelectorInitialAlpha = 1; 
                    FrontEnd`Private`$ColorSelectorInitialColor = 
                    RGBColor[0.368417, 0.506779, 0.709798]; 
                    FrontEnd`Private`$ColorSelectorUseMakeBoxes = True; 
                    MathLink`CallFrontEnd[
                    FrontEnd`AttachCell[Typeset`box$, 
                    FrontEndResource["RGBColorValueSelector"], {
                    0, {Left, Bottom}}, {Left, Top}, 
                    "ClosingActions" -> {
                    "SelectionDeparture", "ParentChanged", 
                    "EvaluatorQuit"}]]]], BaseStyle -> Inherited, Evaluator -> 
                    Automatic, Method -> "Preemptive"], 
                    RGBColor[0.368417, 0.506779, 0.709798], Editable -> False,
                     Selectable -> False], ",", 
                   RowBox[{"AbsoluteThickness", "[", "1.6`", "]"}], ",", 
                   RowBox[{"FontSize", "\[Rule]", "15"}], ",", 
                   RowBox[{"Thickness", "[", "Large", "]"}]}], "]"}], ",", 
               RowBox[{"Directive", "[", 
                 RowBox[{
                   RowBox[{"PointSize", "[", "0.01388888888888889`", "]"}], 
                   ",", 
                   InterpretationBox[
                    ButtonBox[
                    TooltipBox[
                    RowBox[{
                    GraphicsBox[{{
                    GrayLevel[0], 
                    RectangleBox[{0, 0}]}, {
                    GrayLevel[0], 
                    RectangleBox[{1, -1}]}, {
                    RGBColor[0.880722, 0.611041, 0.142051], 
                    RectangleBox[{0, -1}, {2, 1}]}}, AspectRatio -> 1, Frame -> 
                    True, FrameStyle -> 
                    RGBColor[
                    0.587148, 0.40736066666666665`, 0.09470066666666668], 
                    FrameTicks -> None, PlotRangePadding -> None, ImageSize -> 
                    Dynamic[{
                    Automatic, 1.35 CurrentValue["FontCapHeight"]/
                    AbsoluteCurrentValue[Magnification]}]], 
                    "\[InvisibleSpace]"}], 
                    "RGBColor[0.880722, 0.611041, 0.142051]"], Appearance -> 
                    None, BaseStyle -> {}, BaselinePosition -> Baseline, 
                    DefaultBaseStyle -> {}, ButtonFunction :> 
                    With[{Typeset`box$ = EvaluationBox[]}, 
                    If[
                    Not[
                    AbsoluteCurrentValue["Deployed"]], 
                    SelectionMove[Typeset`box$, All, Expression]; 
                    FrontEnd`Private`$ColorSelectorInitialAlpha = 1; 
                    FrontEnd`Private`$ColorSelectorInitialColor = 
                    RGBColor[0.880722, 0.611041, 0.142051]; 
                    FrontEnd`Private`$ColorSelectorUseMakeBoxes = True; 
                    MathLink`CallFrontEnd[
                    FrontEnd`AttachCell[Typeset`box$, 
                    FrontEndResource["RGBColorValueSelector"], {
                    0, {Left, Bottom}}, {Left, Top}, 
                    "ClosingActions" -> {
                    "SelectionDeparture", "ParentChanged", 
                    "EvaluatorQuit"}]]]], BaseStyle -> Inherited, Evaluator -> 
                    Automatic, Method -> "Preemptive"], 
                    RGBColor[0.880722, 0.611041, 0.142051], Editable -> False,
                     Selectable -> False], ",", 
                   RowBox[{"AbsoluteThickness", "[", "1.6`", "]"}], ",", 
                   RowBox[{"FontSize", "\[Rule]", "15"}], ",", 
                   RowBox[{"Thickness", "[", "Large", "]"}]}], "]"}]}], "}"}],
            ",", 
           RowBox[{"{", 
             RowBox[{#, ",", #2}], "}"}], ",", 
           RowBox[{"LegendMarkers", "\[Rule]", 
             RowBox[{"{", 
               RowBox[{
                 RowBox[{"{", 
                   RowBox[{"False", ",", "Automatic"}], "}"}], ",", 
                 RowBox[{"{", 
                   RowBox[{"False", ",", "Automatic"}], "}"}]}], "}"}]}], ",", 
           RowBox[{"Joined", "\[Rule]", 
             RowBox[{"{", 
               RowBox[{"True", ",", "True"}], "}"}]}], ",", 
           RowBox[{"LabelStyle", "\[Rule]", 
             RowBox[{"{", "}"}]}], ",", 
           RowBox[{"LegendLayout", "\[Rule]", "\"Column\""}]}], "]"}]& ), 
      Editable -> True], TraditionalForm], TraditionalForm]},
  "Legended",
  DisplayFunction->(GridBox[{{
      TagBox[
       ItemBox[
        PaneBox[
         TagBox[#, "SkipImageSizeLevel"], Alignment -> {Center, Baseline}, 
         BaselinePosition -> Baseline], DefaultBaseStyle -> "Labeled"], 
       "SkipImageSizeLevel"], 
      ItemBox[#2, DefaultBaseStyle -> "LabeledLabel"]}}, 
    GridBoxAlignment -> {"Columns" -> {{Center}}, "Rows" -> {{Center}}}, 
    AutoDelete -> False, GridBoxItemSize -> Automatic, 
    BaselinePosition -> {1, 1}]& ),
  Editable->True,
  InterpretationFunction->(RowBox[{"Legended", "[", 
     RowBox[{#, ",", 
       RowBox[{"Placed", "[", 
         RowBox[{#2, ",", "After"}], "]"}]}], "]"}]& )]], "Output",
 CellChangeTimes->{{3.633954420394943*^9, 3.633954470685507*^9}, {
   3.6339545293859453`*^9, 3.633954550772664*^9}, 3.6339555887925043`*^9, {
   3.6339576181636887`*^9, 3.633957632879796*^9}, 3.633957671102021*^9, 
   3.6339578667160263`*^9, 3.633957939428808*^9, 3.6339581180389013`*^9, {
   3.633958170076655*^9, 3.633958185222548*^9}, {3.633958244028619*^9, 
   3.6339582606878*^9}, 3.633958407109269*^9, {3.633958582013919*^9, 
   3.633958595746632*^9}, 3.633960819885257*^9, 3.633962449516798*^9, 
   3.633962515204154*^9, {3.6339647372582273`*^9, 3.633964752295414*^9}, 
   3.63402232856072*^9, 3.634022934639202*^9, 3.6340231199367523`*^9, 
   3.634023221319062*^9, 3.634023269992283*^9, {3.634023537872085*^9, 
   3.63402356138481*^9}, {3.634023602314183*^9, 3.634023614160245*^9}, 
   3.6340252473323183`*^9, {3.6340253150967607`*^9, 3.634025348289303*^9}, 
   3.634025390413883*^9, 3.634025427100047*^9, 3.634025472796122*^9, 
   3.634025628595791*^9, {3.6340258040670767`*^9, 3.634025823064892*^9}, 
   3.634026091883301*^9, 3.634026236217355*^9, 3.634027612520797*^9, 
   3.6340279278994703`*^9, {3.6340286723090343`*^9, 3.634028690326749*^9}, 
   3.6340287303893757`*^9, 3.634029137497355*^9, {3.634029231462512*^9, 
   3.6340292584389477`*^9}, 3.634029667618311*^9, 3.6340297142602663`*^9, {
   3.634029965517125*^9, 3.634030000433448*^9}, 3.634036876826972*^9, 
   3.634038389226812*^9, 3.634039948125595*^9, 3.634040193028558*^9, {
   3.634040258591009*^9, 3.63404028544322*^9}, 3.634043570152072*^9, 
   3.634043655393968*^9, 3.634043936807385*^9, 3.634044822353724*^9, 
   3.634051567076725*^9, 3.634051921978087*^9, 3.6340762894826527`*^9, 
   3.634077077500523*^9, {3.634077120625414*^9, 3.63407714279055*^9}, 
   3.6340775520404053`*^9, 3.6340776233180313`*^9, 3.6340781149665956`*^9, 
   3.634239417020864*^9, 3.6342395107866592`*^9, 3.634239596557407*^9, 
   3.6342397001339493`*^9, 3.6342401506313877`*^9, 3.634240530580016*^9, {
   3.634286758099503*^9, 3.634286777577464*^9}, {3.634287155081937*^9, 
   3.634287178800563*^9}, 3.634289197426772*^9, 3.634296837983643*^9, 
   3.634296927768693*^9, 3.634297178783699*^9, 3.634297606804203*^9, 
   3.634297870685093*^9, 3.6342984871917067`*^9, 3.6342986245525503`*^9, 
   3.63429870553325*^9, 3.634298761057241*^9, 3.634298862683976*^9, 
   3.634299185723227*^9, 3.63429967406769*^9, 3.6343005018182907`*^9, 
   3.634302592038451*^9, 3.634304207960003*^9, 3.634305245884062*^9, 
   3.6343056523853827`*^9, 3.6343064215012302`*^9, 3.63430700434648*^9, 
   3.634307744772746*^9, 3.6343081174962606`*^9, 3.6343081803735437`*^9, 
   3.634308757975389*^9, 3.634309810654984*^9, 3.6343099849900227`*^9, 
   3.634310420604282*^9, 3.634311410491034*^9, 3.6343130568326597`*^9, 
   3.634314109995245*^9, 3.634314687997263*^9, 3.6343779002637043`*^9, 
   3.634391359274055*^9, 3.6343914790203133`*^9, 3.634392710290913*^9, 
   3.634392837098193*^9}]
}, Open  ]]
}, Open  ]],

Cell[CellGroupData[{

Cell["Ensemble average", "Subsection",
 CellChangeTimes->{{3.634025563962202*^9, 3.634025572723895*^9}, 
   3.634076897753141*^9}],

Cell["Enter sampe size", "Text",
 CellChangeTimes->{{3.634076522621269*^9, 3.6340765246027193`*^9}, {
  3.634076564572588*^9, 3.634076571281255*^9}, {3.6343911696874723`*^9, 
  3.63439117967134*^9}}],

Cell[CellGroupData[{

Cell[BoxData[
 RowBox[{"InputField", "[", 
  RowBox[{
   RowBox[{"Dynamic", "[", "ensSize", "]"}], ",", "Number"}], "]"}]], "Input",\

 CellOpen->False,
 CellChangeTimes->{{3.634076440347645*^9, 3.634076484787202*^9}, 
   3.634076613810403*^9, {3.634078094745667*^9, 3.634078096147307*^9}}],

Cell[BoxData[
 InputFieldBox[Dynamic[$CellContext`ensSize], Number]], "Output",
 CellChangeTimes->{3.6343928372138042`*^9}]
}, Open  ]],

Cell[TextData[StyleBox["The plot shows mean and variance obtained the \
extrande algorithm.",
 FontSlant->"Italic",
 FontColor->GrayLevel[0.5]]], "Text",
 CellChangeTimes->{{3.634395119160726*^9, 3.63439516008864*^9}, {
  3.6343951969181643`*^9, 3.634395318085846*^9}, {3.6343953646295843`*^9, 
  3.634395377685514*^9}, {3.6343955623246098`*^9, 3.634395577636463*^9}}],

Cell[CellGroupData[{

Cell[BoxData[{
 RowBox[{
  RowBox[{"ens", "=", 
   RowBox[{"Table", "[", 
    RowBox[{
     RowBox[{"{", 
      RowBox[{
       RowBox[{"{", 
        RowBox[{"1.", ",", "0."}], "}"}], ",", 
       RowBox[{"Table", "[", 
        RowBox[{"0.", ",", 
         RowBox[{"{", 
          RowBox[{"j", ",", "NumSpecies"}], "}"}]}], "]"}]}], "}"}], ",", 
     RowBox[{"{", 
      RowBox[{"n", ",", "ensSize"}], "}"}]}], "]"}]}], 
  ";"}], "\[IndentingNewLine]", 
 RowBox[{
  RowBox[{"res", "=", 
   RowBox[{"Table", "[", "\[IndentingNewLine]", 
    RowBox[{
     RowBox[{
      RowBox[{"ens", "=", 
       RowBox[{"ParallelMap", "[", 
        RowBox[{
         RowBox[{
          RowBox[{"Extrande", "[", 
           RowBox[{"#", ",", 
            RowBox[{"If", "[", 
             RowBox[{
              RowBox[{
               RowBox[{"t", "-", "\[CapitalDelta]t"}], ">", "0"}], ",", 
              RowBox[{"t", "-", "\[CapitalDelta]t"}], ",", "0"}], "]"}], ",", 
            "t"}], "]"}], "&"}], ",", "ens"}], "]"}]}], ";", 
      "\[IndentingNewLine]", 
      RowBox[{"{", 
       RowBox[{
        RowBox[{"Mean", "[", 
         RowBox[{"Flatten", "[", 
          RowBox[{
           RowBox[{"Take", "[", 
            RowBox[{"ens", ",", "All", ",", 
             RowBox[{"{", "2", "}"}]}], "]"}], ",", "1"}], "]"}], "]"}], ",", 
        
        RowBox[{"Variance", "[", 
         RowBox[{"Flatten", "[", 
          RowBox[{
           RowBox[{"Take", "[", 
            RowBox[{"ens", ",", "All", ",", 
             RowBox[{"{", "2", "}"}]}], "]"}], ",", "1"}], "]"}], "]"}]}], 
       "}"}]}], "\[IndentingNewLine]", ",", 
     RowBox[{"{", 
      RowBox[{"t", ",", "0", ",", "tFinal", ",", "\[CapitalDelta]t"}], 
      "}"}]}], "]"}]}], ";"}], "\[IndentingNewLine]", 
 RowBox[{
  RowBox[{"MeanDat", "=", 
   RowBox[{"Flatten", "[", 
    RowBox[{
     RowBox[{"Take", "[", 
      RowBox[{"res", ",", "All", ",", 
       RowBox[{"{", "1", "}"}]}], "]"}], ",", "1"}], "]"}]}], 
  ";"}], "\[IndentingNewLine]", 
 RowBox[{
  RowBox[{"VarDat", "=", 
   RowBox[{"Flatten", "[", 
    RowBox[{
     RowBox[{"Take", "[", 
      RowBox[{"res", ",", "All", ",", 
       RowBox[{"{", "2", "}"}]}], "]"}], ",", "1"}], "]"}]}], 
  ";"}], "\[IndentingNewLine]", 
 RowBox[{
  RowBox[{"Leg", "=", 
   RowBox[{"Table", "[", 
    RowBox[{
     RowBox[{"s", "<>", " ", "\"\< (Extrande)\>\""}], ",", 
     RowBox[{"{", 
      RowBox[{"s", ",", "SpeciesNames"}], "}"}]}], "]"}]}], 
  ";"}], "\[IndentingNewLine]", 
 RowBox[{"MeanPlot", "=", 
  RowBox[{"ListPlot", "[", 
   RowBox[{
    RowBox[{"Table", "[", 
     RowBox[{
      RowBox[{"Transpose", "[", 
       RowBox[{"{", 
        RowBox[{"TimeRange", ",", 
         RowBox[{"Flatten", "[", 
          RowBox[{"Take", "[", 
           RowBox[{"MeanDat", ",", "All", ",", 
            RowBox[{"{", "j", "}"}]}], "]"}], "]"}]}], "}"}], "]"}], ",", 
      RowBox[{"{", 
       RowBox[{"j", ",", "NumSpecies"}], "}"}]}], "]"}], ",", 
    "\[IndentingNewLine]", 
    RowBox[{"PlotLegends", "\[Rule]", "Leg"}], ",", 
    RowBox[{"FrameLabel", "\[Rule]", 
     RowBox[{"{", 
      RowBox[{"\"\<time\>\"", ",", "\"\<Mean\>\""}], "}"}]}]}], 
   "]"}]}], "\[IndentingNewLine]", 
 RowBox[{"VarPlot", "=", 
  RowBox[{"ListPlot", "[", 
   RowBox[{
    RowBox[{"Table", "[", 
     RowBox[{
      RowBox[{"Transpose", "[", 
       RowBox[{"{", 
        RowBox[{"TimeRange", ",", 
         RowBox[{"Flatten", "[", 
          RowBox[{"Take", "[", 
           RowBox[{"VarDat", ",", "All", ",", 
            RowBox[{"{", "j", "}"}]}], "]"}], "]"}]}], "}"}], "]"}], ",", 
      RowBox[{"{", 
       RowBox[{"j", ",", "NumSpecies"}], "}"}]}], "]"}], ",", 
    "\[IndentingNewLine]", 
    RowBox[{"PlotLegends", "\[Rule]", "Leg"}], ",", 
    RowBox[{"FrameLabel", "\[Rule]", 
     RowBox[{"{", 
      RowBox[{"\"\<time\>\"", ",", "\"\<Variance\>\""}], "}"}]}]}], 
   "]"}]}]}], "Input",
 CellChangeTimes->{{3.63396423054255*^9, 3.633964232383459*^9}, {
   3.633965174109438*^9, 3.633965177467379*^9}, {3.634023746561838*^9, 
   3.634023750801362*^9}, {3.634024593930575*^9, 3.634024602986897*^9}, {
   3.634024668656629*^9, 3.634024716785304*^9}, {3.634025269101285*^9, 
   3.634025269303658*^9}, {3.6340255114199877`*^9, 3.6340255317649527`*^9}, {
   3.634027530018675*^9, 3.634027534334529*^9}, {3.6340278994558477`*^9, 
   3.634027907601529*^9}, {3.634028679693137*^9, 3.634028683327671*^9}, 
   3.634028822589005*^9, {3.634028852941484*^9, 3.634028853756506*^9}, {
   3.634031762720718*^9, 3.634031763455364*^9}, {3.634035198012151*^9, 
   3.634035243578969*^9}, {3.634036913208377*^9, 3.634036913317013*^9}, 
   3.63403796497901*^9, {3.634038210788912*^9, 3.634038217747364*^9}, {
   3.6340382579409027`*^9, 3.634038258069005*^9}, {3.6340396895713873`*^9, 
   3.6340396899935017`*^9}, {3.634039875450144*^9, 3.634039875949398*^9}, {
   3.63403998508528*^9, 3.63403998592719*^9}, {3.6340400217278357`*^9, 
   3.634040022797769*^9}, {3.634040343409919*^9, 3.6340403468297663`*^9}, {
   3.634076585639208*^9, 3.634076588086513*^9}, {3.634076684680078*^9, 
   3.6340767094762583`*^9}, {3.634077653900146*^9, 3.634077654396235*^9}, {
   3.634300510180196*^9, 3.634300512450019*^9}, 3.63430063486508*^9, {
   3.6343006721469307`*^9, 3.634300696722327*^9}}],

Cell[BoxData[
 TemplateBox[{GraphicsBox[{{}, {{{}, {}, {
        Hue[0.67, 0.6, 0.6], 
        Directive[
         PointSize[0.01388888888888889], 
         RGBColor[0.368417, 0.506779, 0.709798], 
         AbsoluteThickness[1.6], FontSize -> 15, 
         Thickness[Large]], 
        LineBox[CompressedData["
1:eJxtlD1PVFEQhg9iYSmJhYUFEkOMMUZEBAXcARb5kI/du3t319YEWkvbU8JP
gI4WK0ujxaWwMJHCyhiDQSVCIEFQNBGUj3v3OSYz4U0IeXbOzJzzzjn38uMn
0dQZ59zUyV/6/3Tt5JbfptrL8YNMZzqEz0k9/hc+b/iCzM+lapA6X5Q4U+BL
8mklVeBm8s/CLabfFfL/wa3yfTvVb/iqtGf6CV+TVy9TbcHX2c8H+IY0ZVqC
bxpuE+3HLcPtrH/O+tucZxnukKeZ3sN32M9HuJP1K3AX9Xbhu6wP57nH+l9w
N+v/wD3Skmkf7qX/EXzf+J2Dg58i+UzMz4up36f7+z78DPvtp9868X7qrREf
0Of3A+xjlXie+b4mnjfzGNT++0H6vyD+wOQbdkN6Hn4Iv74QH5Zni6k2iQ+b
+zRCP/zwI5zPsa9R7acfNe/hoZ6HD9xI/hj1uP9+TPdz47wH7rsfF/0+J4h/
Iz6h5+EmzXwm8XeBeAF+V2cpGL8NJwXjfxF+Q35RvzdfpP7nOidF3u82+ZHM
zqTaIT/S98tH2s8kIj98H0rU535LifkdkF9i//iblLSfrqzri2Ff1vWSsvn+
xNyfH+THnGeD/Fi/9yQ234uK9lMqej6+Yvw3611Vvxep6n6+yv6/0r+q/XY1
/b2UGv2I+5qeVxLi4f4/+u//McV5vp8=
         "]]}, {
        Hue[0.9060679774997897, 0.6, 0.6], 
        Directive[
         PointSize[0.01388888888888889], 
         RGBColor[0.880722, 0.611041, 0.142051], 
         AbsoluteThickness[1.6], FontSize -> 15, 
         Thickness[Large]], 
        LineBox[CompressedData["
1:eJxtlLsvbFEUxidCoiHIlYiIx0Rc74vxdpmF8ZwZZs48FRoJrVK7S0olnZa/
QK7iSJRudesRDYUIElQUnLN/q5jJXcnJznfWXmt961t777atXWe7LBAIbH9/
3vp/ewlnfOsQfsjBvme94EoJ+jYErpGLP54NgH/ITeHbNtXfIH+vPRsGNxE/
Cm4Fj4CD8vzkmca3g/vBHeCf4E45O/VM+XbDpwXcK7afWnC/5VeoAA+A38MW
D8L3ETwktb6dgEMS8u0feBj8Ch4pyT+KfnXgMfjUg8fhr/1MUE/xJHx6wFOi
PO36m/yq17QcH3kWAs+Ax8Bh9FG/UJ94I7ZeTOc5S/0+/LPk68Y/R7/wNXPw
CeKfZ23EPy8R31SPCHw+rH4mwv9b9Fwo1t8soN8d/kX4veFXXEmeJdYa6i8R
r+djGf7t+Jdlx7cu/Cuy55v2v2L5HKr+q8SrfqvoqfpG4cN+E8Wv5z9GPfab
mNXnSucZR0+tHyef3sc15tGKf438zfjXS/Rfp/8q/idYy+0qCfopoKf6MTdB
/gf0TxbfF0niL6Nekvlx/1z1N5HXYf7cX3HQA2wc+NCv61BP9U2xDywp6uk8
UjbfPe+LmyqZX5p9vE+S5v3SeaTh+4v4NPqp/pni8y8Z5oX+RnED8Rneu2ri
s9yHT/TLsv8F/bP0c2mxm2Xe5+ifgw/vl+R4H8lvcsXzdnOcZ85LIE/+IPzz
vGecf5NHb+67m0cf1W+D8zooX/shqpQ=
         "]]}}}, {}}, {
    DisplayFunction -> Identity, PlotRangePadding -> {{
        Scaled[0.02], 
        Scaled[0.02]}, {
        Scaled[0.02], 
        Scaled[0.05]}}, AxesOrigin -> {0, 0}, 
     PlotRange -> {{0, 100.}, {0, 23.6}}, DisplayFunction -> Identity, 
     AspectRatio -> NCache[GoldenRatio^(-1), 0.6180339887498948], 
     Axes -> {True, True}, AxesLabel -> {None, None}, AxesOrigin -> {0, 0}, 
     BaseStyle -> {FontSize -> 15}, DisplayFunction :> Identity, 
     Frame -> {{True, True}, {True, True}}, FrameLabel -> {{
        FormBox["\"Mean\"", TraditionalForm], None}, {
        FormBox["\"time\"", TraditionalForm], None}}, 
     FrameTicks -> {{Automatic, Automatic}, {Automatic, Automatic}}, 
     GridLines -> {None, None}, GridLinesStyle -> Directive[
       GrayLevel[0.5, 0.4]], Method -> {}, 
     PlotRange -> {{0, 100.}, {0, 23.6}}, PlotRangeClipping -> True, 
     PlotRangePadding -> {{
        Scaled[0.02], 
        Scaled[0.02]}, {
        Scaled[0.02], 
        Scaled[0.05]}}, Ticks -> {Automatic, Automatic}}],FormBox[
    FormBox[
     TemplateBox[{"\"mRNA (Extrande)\"", "\"Protein (Extrande)\""}, 
      "PointLegend", DisplayFunction -> (FormBox[
        StyleBox[
         StyleBox[
          PaneBox[
           TagBox[
            GridBox[{{
               TagBox[
                GridBox[{{
                   GraphicsBox[{{
                    Directive[
                    EdgeForm[
                    Directive[
                    Opacity[0.3], 
                    GrayLevel[0]]], 
                    PointSize[0.25], 
                    RGBColor[0.368417, 0.506779, 0.709798], 
                    AbsoluteThickness[1.6], FontSize -> 15, 
                    Thickness[Large]], {
                    LineBox[{{0, 10}, {20, 10}}]}}, {
                    Directive[
                    EdgeForm[
                    Directive[
                    Opacity[0.3], 
                    GrayLevel[0]]], 
                    PointSize[0.25], 
                    RGBColor[0.368417, 0.506779, 0.709798], 
                    AbsoluteThickness[1.6], FontSize -> 15, 
                    Thickness[Large]], {}}}, AspectRatio -> Full, 
                    ImageSize -> {20, 10}, PlotRangePadding -> None, 
                    ImagePadding -> Automatic, 
                    BaselinePosition -> (Scaled[0.1] -> Baseline)], #}, {
                   GraphicsBox[{{
                    Directive[
                    EdgeForm[
                    Directive[
                    Opacity[0.3], 
                    GrayLevel[0]]], 
                    PointSize[0.25], 
                    RGBColor[0.880722, 0.611041, 0.142051], 
                    AbsoluteThickness[1.6], FontSize -> 15, 
                    Thickness[Large]], {
                    LineBox[{{0, 10}, {20, 10}}]}}, {
                    Directive[
                    EdgeForm[
                    Directive[
                    Opacity[0.3], 
                    GrayLevel[0]]], 
                    PointSize[0.25], 
                    RGBColor[0.880722, 0.611041, 0.142051], 
                    AbsoluteThickness[1.6], FontSize -> 15, 
                    Thickness[Large]], {}}}, AspectRatio -> Full, 
                    ImageSize -> {20, 10}, PlotRangePadding -> None, 
                    ImagePadding -> Automatic, 
                    BaselinePosition -> (Scaled[0.1] -> Baseline)], #2}}, 
                 GridBoxAlignment -> {
                  "Columns" -> {Center, Left}, "Rows" -> {{Baseline}}}, 
                 AutoDelete -> False, 
                 GridBoxDividers -> {
                  "Columns" -> {{False}}, "Rows" -> {{False}}}, 
                 GridBoxItemSize -> {"Columns" -> {{All}}, "Rows" -> {{All}}},
                  GridBoxSpacings -> {
                  "Columns" -> {{0.5}}, "Rows" -> {{0.8}}}], "Grid"]}}, 
             GridBoxAlignment -> {"Columns" -> {{Left}}, "Rows" -> {{Top}}}, 
             AutoDelete -> False, 
             GridBoxItemSize -> {
              "Columns" -> {{Automatic}}, "Rows" -> {{Automatic}}}, 
             GridBoxSpacings -> {"Columns" -> {{1}}, "Rows" -> {{0}}}], 
            "Grid"], Alignment -> Left, AppearanceElements -> None, 
           ImageMargins -> {{5, 5}, {5, 5}}, ImageSizeAction -> 
           "ResizeToFit"], LineIndent -> 0, StripOnInput -> False], {
         FontFamily -> "Arial"}, Background -> Automatic, StripOnInput -> 
         False], TraditionalForm]& ), 
      InterpretationFunction :> (RowBox[{"PointLegend", "[", 
         RowBox[{
           RowBox[{"{", 
             RowBox[{
               RowBox[{"Directive", "[", 
                 RowBox[{
                   RowBox[{"PointSize", "[", "0.01388888888888889`", "]"}], 
                   ",", 
                   InterpretationBox[
                    ButtonBox[
                    TooltipBox[
                    RowBox[{
                    GraphicsBox[{{
                    GrayLevel[0], 
                    RectangleBox[{0, 0}]}, {
                    GrayLevel[0], 
                    RectangleBox[{1, -1}]}, {
                    RGBColor[0.368417, 0.506779, 0.709798], 
                    RectangleBox[{0, -1}, {2, 1}]}}, AspectRatio -> 1, Frame -> 
                    True, FrameStyle -> 
                    RGBColor[
                    0.24561133333333335`, 0.3378526666666667, 
                    0.4731986666666667], FrameTicks -> None, PlotRangePadding -> 
                    None, ImageSize -> 
                    Dynamic[{
                    Automatic, 1.35 CurrentValue["FontCapHeight"]/
                    AbsoluteCurrentValue[Magnification]}]], 
                    "\[InvisibleSpace]"}], 
                    "RGBColor[0.368417, 0.506779, 0.709798]"], Appearance -> 
                    None, BaseStyle -> {}, BaselinePosition -> Baseline, 
                    DefaultBaseStyle -> {}, ButtonFunction :> 
                    With[{Typeset`box$ = EvaluationBox[]}, 
                    If[
                    Not[
                    AbsoluteCurrentValue["Deployed"]], 
                    SelectionMove[Typeset`box$, All, Expression]; 
                    FrontEnd`Private`$ColorSelectorInitialAlpha = 1; 
                    FrontEnd`Private`$ColorSelectorInitialColor = 
                    RGBColor[0.368417, 0.506779, 0.709798]; 
                    FrontEnd`Private`$ColorSelectorUseMakeBoxes = True; 
                    MathLink`CallFrontEnd[
                    FrontEnd`AttachCell[Typeset`box$, 
                    FrontEndResource["RGBColorValueSelector"], {
                    0, {Left, Bottom}}, {Left, Top}, 
                    "ClosingActions" -> {
                    "SelectionDeparture", "ParentChanged", 
                    "EvaluatorQuit"}]]]], BaseStyle -> Inherited, Evaluator -> 
                    Automatic, Method -> "Preemptive"], 
                    RGBColor[0.368417, 0.506779, 0.709798], Editable -> False,
                     Selectable -> False], ",", 
                   RowBox[{"AbsoluteThickness", "[", "1.6`", "]"}], ",", 
                   RowBox[{"FontSize", "\[Rule]", "15"}], ",", 
                   RowBox[{"Thickness", "[", "Large", "]"}]}], "]"}], ",", 
               RowBox[{"Directive", "[", 
                 RowBox[{
                   RowBox[{"PointSize", "[", "0.01388888888888889`", "]"}], 
                   ",", 
                   InterpretationBox[
                    ButtonBox[
                    TooltipBox[
                    RowBox[{
                    GraphicsBox[{{
                    GrayLevel[0], 
                    RectangleBox[{0, 0}]}, {
                    GrayLevel[0], 
                    RectangleBox[{1, -1}]}, {
                    RGBColor[0.880722, 0.611041, 0.142051], 
                    RectangleBox[{0, -1}, {2, 1}]}}, AspectRatio -> 1, Frame -> 
                    True, FrameStyle -> 
                    RGBColor[
                    0.587148, 0.40736066666666665`, 0.09470066666666668], 
                    FrameTicks -> None, PlotRangePadding -> None, ImageSize -> 
                    Dynamic[{
                    Automatic, 1.35 CurrentValue["FontCapHeight"]/
                    AbsoluteCurrentValue[Magnification]}]], 
                    "\[InvisibleSpace]"}], 
                    "RGBColor[0.880722, 0.611041, 0.142051]"], Appearance -> 
                    None, BaseStyle -> {}, BaselinePosition -> Baseline, 
                    DefaultBaseStyle -> {}, ButtonFunction :> 
                    With[{Typeset`box$ = EvaluationBox[]}, 
                    If[
                    Not[
                    AbsoluteCurrentValue["Deployed"]], 
                    SelectionMove[Typeset`box$, All, Expression]; 
                    FrontEnd`Private`$ColorSelectorInitialAlpha = 1; 
                    FrontEnd`Private`$ColorSelectorInitialColor = 
                    RGBColor[0.880722, 0.611041, 0.142051]; 
                    FrontEnd`Private`$ColorSelectorUseMakeBoxes = True; 
                    MathLink`CallFrontEnd[
                    FrontEnd`AttachCell[Typeset`box$, 
                    FrontEndResource["RGBColorValueSelector"], {
                    0, {Left, Bottom}}, {Left, Top}, 
                    "ClosingActions" -> {
                    "SelectionDeparture", "ParentChanged", 
                    "EvaluatorQuit"}]]]], BaseStyle -> Inherited, Evaluator -> 
                    Automatic, Method -> "Preemptive"], 
                    RGBColor[0.880722, 0.611041, 0.142051], Editable -> False,
                     Selectable -> False], ",", 
                   RowBox[{"AbsoluteThickness", "[", "1.6`", "]"}], ",", 
                   RowBox[{"FontSize", "\[Rule]", "15"}], ",", 
                   RowBox[{"Thickness", "[", "Large", "]"}]}], "]"}]}], "}"}],
            ",", 
           RowBox[{"{", 
             RowBox[{#, ",", #2}], "}"}], ",", 
           RowBox[{"LegendMarkers", "\[Rule]", 
             RowBox[{"{", 
               RowBox[{
                 RowBox[{"{", 
                   RowBox[{"False", ",", "Automatic"}], "}"}], ",", 
                 RowBox[{"{", 
                   RowBox[{"False", ",", "Automatic"}], "}"}]}], "}"}]}], ",", 
           RowBox[{"Joined", "\[Rule]", 
             RowBox[{"{", 
               RowBox[{"True", ",", "True"}], "}"}]}], ",", 
           RowBox[{"LabelStyle", "\[Rule]", 
             RowBox[{"{", "}"}]}], ",", 
           RowBox[{"LegendLayout", "\[Rule]", "\"Column\""}]}], "]"}]& ), 
      Editable -> True], TraditionalForm], TraditionalForm]},
  "Legended",
  DisplayFunction->(GridBox[{{
      TagBox[
       ItemBox[
        PaneBox[
         TagBox[#, "SkipImageSizeLevel"], Alignment -> {Center, Baseline}, 
         BaselinePosition -> Baseline], DefaultBaseStyle -> "Labeled"], 
       "SkipImageSizeLevel"], 
      ItemBox[#2, DefaultBaseStyle -> "LabeledLabel"]}}, 
    GridBoxAlignment -> {"Columns" -> {{Center}}, "Rows" -> {{Center}}}, 
    AutoDelete -> False, GridBoxItemSize -> Automatic, 
    BaselinePosition -> {1, 1}]& ),
  Editable->True,
  InterpretationFunction->(RowBox[{"Legended", "[", 
     RowBox[{#, ",", 
       RowBox[{"Placed", "[", 
         RowBox[{#2, ",", "After"}], "]"}]}], "]"}]& )]], "Output",
 CellChangeTimes->{
  3.634076749275837*^9, {3.63407710825147*^9, 3.634077148743718*^9}, 
   3.634077587234151*^9, 3.634077632316924*^9, 3.6340776981373777`*^9, 
   3.634078148854723*^9, 3.6342396098055487`*^9, 3.6342397625797358`*^9, 
   3.634240484599518*^9, 3.634241155756817*^9, 3.634286971997952*^9, 
   3.634287648421171*^9, {3.6343006362956533`*^9, 3.6343006457127523`*^9}, 
   3.634300691958487*^9, 3.634320285282919*^9, 3.634368295319879*^9, 
   3.634376155287057*^9, 3.634378914575452*^9, 3.634382667278264*^9, 
   3.6343921790988503`*^9, 3.634392438486165*^9, 3.634393282311184*^9}],

Cell[BoxData[
 TemplateBox[{GraphicsBox[{{}, {{{}, {}, {
        Hue[0.67, 0.6, 0.6], 
        Directive[
         PointSize[0.01388888888888889], 
         RGBColor[0.368417, 0.506779, 0.709798], 
         AbsoluteThickness[1.6], FontSize -> 15, 
         Thickness[Large]], 
        LineBox[CompressedData["
1:eJxtVGlIVFEUHkdFzTJtIQ0ps5Ay29QWy5zP1HHcRmcfK6xEw+hHKRFUhI+M
fpRRkUWrJKESpkVIark8Q0uNinbbKMooM83KVrF693ku+IYuDMP3vnvuPec7
3z3TMjcZs9UqlSpb+rH//69+jTpXfDPWbUBDH+B8QOPf/3OQsDvCw9j6Stgb
Zbusa4JzvhGegAO3V43urnfFMPZFi2eWsR5qwv5o7u3ye64fRTgAH5JcKxvN
KsKBaFhkuLRx/BCdNwOhszICDr/mOAgezTnbvQv/EJ6JcsX9wTg+xeVsd3Q/
4RD0PY1tr0p5QHguDGN33R0IaCM8H57S7vknGgkvgFKPUAcchv1lblIGF2l/
OHL+bj/y/cINwgtxKrLgWXtYJ+FF0A0+rqjOf0F4MTSMruV4CXR6P1tX0WfC
EegIqz0dWcD1XYoFJ1hBvwgvQ5Vtg3Qj1zMSoQp+OTqbMkqHepyIj8L9grXh
y935fg3OV+c3JA7+oP1AlLtW2kL6C4BaoW80ikzXJ0Zkkx+EaJRlPQ5K3NpL
/Aoky3q+J34FCmfnddQGviM+BlmrD0knPCE+BtfyUqeH/OD9iEU9glo9s64R
Hws3RT/ilPoLcbgpG6aFeC2uKOK1yvNU8ZCKlwp8RXw8/vZYnjZlvCVeh4iB
k5UxTaS/oEOz5P7IP9w/CZh+lRmS+iEkwIuV6+tBeSViUgoTgOuXCK/u+taD
tz2JT0KSrI8L8UkILGcKEVYlQ06ndAzxyTg2auXOc2e4n1OwTvduzp4t1A8h
BVrJzUUfvxCvx51t+6adrqF8BT1E1n7LB+JT0TgSC6nw8mGrhPg0dOqLpSfZ
PoyR5qC3AxbToGbpPayheAMu/zZGV8xrpXgD6nzvSRmRvwWD0u+iAZ0VzIDc
30asl/1B+sOIFic2cHg9RuSJckMo3ohMuaHOlJcJ3wJ8pQ6Q32FCSQ1LgN6D
YIK9b8Put8XqYV404WUmE5TPNzNyR54PM+RyJvJ+mTFOIjeLNP9EM6Lkenh/
LJj6+9ajkpcfKd6CN3tPhVa1ddP9FkBRv8VhXljRMdLPsGL0yP4IVgf9rXBT
6G9Tzi/YkN5VlBun5+/NhjtsHLeS/0Ub7Gx8fP9E8XYks/b78fzt9D75e7dj
i/Saywt7KN6OunKfozsm8/mSjiHZwK74B1I0uTI=
         "]]}, {
        Hue[0.9060679774997897, 0.6, 0.6], 
        Directive[
         PointSize[0.01388888888888889], 
         RGBColor[0.880722, 0.611041, 0.142051], 
         AbsoluteThickness[1.6], FontSize -> 15, 
         Thickness[Large]], 
        LineBox[CompressedData["
1:eJxtVGtMVFcYRCqyTbGA0rpWpQtalfUBLPjCRQYWFpbHsu9dq9KGiJZqfEUT
oE3YQlMbYhRCa6sIxhQx0Rh/1EabiCxJwVdqVZK2traRqkVKsFKxUSPqPffO
SfqjX7LZzJ0757tnzpwvoXyzqyI8LCysQvmJ//+v+1knd9xdsirfAj7Aoe7h
21Nv2Il1mFh3ddSgLySOgbv3tWUVq13EcUhIVKpOYj2+G7cna/r9lcTTUX7i
2rOHRokNqP/1QtrpVidxItaublKWdBDPQkm0aCj7z4bxVsMB0ybZfy5sI+H7
4pJBbER1zK6OyO4U4vn4Mi650TZiJF6INYfHhry/zCROgU7dz8vEqSgYWPDJ
9t+fZGnYhImxog4Rp6HLc+Wvoohh4nTcHNn5UnytjvpFUBbvKjucQLwY87dd
PJ14RPZbgk7M7nll7ULipRB271yRS7wM1xX12FABcQbOin49kl+OwL3Kj++0
Sd6Mqf7bn23Nk35nolP9PunXCjx43ZKxOVWeZxbSM3XWvvp8YiDSlFRmaPZo
OAg0XV4VNfih5LMxKvQj2eSz8XbU4Jkeh+Rz8Pm/J/yVz23kc6DFJYe8Bern
WueRt6Bmwqnm9VvkeeRCf8Pe1j08nnwuxNuBe4P0Nw8x//U/mIcv1PMMp96K
sz2NyhdHUG9FR53vHeN708jn46BVOLaAfD6ix9YNXfk7jXwBJom43M0kXwCx
vcbd0m8bnteIHdLvoA0/HztZ23lU+l2IVrOS4K/95AthVNz8I8JNvkhb73Ip
+SLN78le8sWav6nMc7AYIi27hvh+WAmWVigXokOuXwL19Xbpvx2G1lP6a4/N
5O3IGG05bulaRL4Ufwo7K6X/pTh2VFQieQe+PRK794M33tQwHFinbniAfst7
yAo50B8hNhDL5040r2mZe/0b+g8nJqvHk8R+TqjXV/+WhkNONEw53141zkS9
C+ZqJRBzmE+40CuOc9BKvQv17yqJnVBEvQtNyjR5ZJH+uvG+CIy+mHq35lev
j3o3oiPNz7YYuI+QG5NEnK7mUe/Bb326S5nDnD/wYEONMkAGyqj3wH1GubCX
ZH8PnCqW/nuxV80/8wGvtn7sLOq92DNPDIBk6r3Y/k/Upjk/xFPvw6OfRKD0
1PtwUZmG5nr6G/TBqRp4XjuPkA+mNFF9vB9+nGuv+qi4YQr1fnyqFv0N+nFz
44wn3//I/If8GFCmhX1fOvsHIOxfn8L5iQCOqwOH+Q8G8GrV0/7gOeJQAEnq
/JX5XInU/fHjv7rgxAsOgZ6g
         "]]}}}, {}}, {
    DisplayFunction -> Identity, PlotRangePadding -> {{
        Scaled[0.02], 
        Scaled[0.02]}, {
        Scaled[0.02], 
        Scaled[0.05]}}, AxesOrigin -> {0, 0}, 
     PlotRange -> {{0, 100.}, {0, 123.61954022988509`}}, DisplayFunction -> 
     Identity, AspectRatio -> NCache[GoldenRatio^(-1), 0.6180339887498948], 
     Axes -> {True, True}, AxesLabel -> {None, None}, AxesOrigin -> {0, 0}, 
     BaseStyle -> {FontSize -> 15}, DisplayFunction :> Identity, 
     Frame -> {{True, True}, {True, True}}, FrameLabel -> {{
        FormBox["\"Variance\"", TraditionalForm], None}, {
        FormBox["\"time\"", TraditionalForm], None}}, 
     FrameTicks -> {{Automatic, Automatic}, {Automatic, Automatic}}, 
     GridLines -> {None, None}, GridLinesStyle -> Directive[
       GrayLevel[0.5, 0.4]], Method -> {}, 
     PlotRange -> {{0, 100.}, {0, 123.61954022988509`}}, PlotRangeClipping -> 
     True, PlotRangePadding -> {{
        Scaled[0.02], 
        Scaled[0.02]}, {
        Scaled[0.02], 
        Scaled[0.05]}}, Ticks -> {Automatic, Automatic}}],FormBox[
    FormBox[
     TemplateBox[{"\"mRNA (Extrande)\"", "\"Protein (Extrande)\""}, 
      "PointLegend", DisplayFunction -> (FormBox[
        StyleBox[
         StyleBox[
          PaneBox[
           TagBox[
            GridBox[{{
               TagBox[
                GridBox[{{
                   GraphicsBox[{{
                    Directive[
                    EdgeForm[
                    Directive[
                    Opacity[0.3], 
                    GrayLevel[0]]], 
                    PointSize[0.25], 
                    RGBColor[0.368417, 0.506779, 0.709798], 
                    AbsoluteThickness[1.6], FontSize -> 15, 
                    Thickness[Large]], {
                    LineBox[{{0, 10}, {20, 10}}]}}, {
                    Directive[
                    EdgeForm[
                    Directive[
                    Opacity[0.3], 
                    GrayLevel[0]]], 
                    PointSize[0.25], 
                    RGBColor[0.368417, 0.506779, 0.709798], 
                    AbsoluteThickness[1.6], FontSize -> 15, 
                    Thickness[Large]], {}}}, AspectRatio -> Full, 
                    ImageSize -> {20, 10}, PlotRangePadding -> None, 
                    ImagePadding -> Automatic, 
                    BaselinePosition -> (Scaled[0.1] -> Baseline)], #}, {
                   GraphicsBox[{{
                    Directive[
                    EdgeForm[
                    Directive[
                    Opacity[0.3], 
                    GrayLevel[0]]], 
                    PointSize[0.25], 
                    RGBColor[0.880722, 0.611041, 0.142051], 
                    AbsoluteThickness[1.6], FontSize -> 15, 
                    Thickness[Large]], {
                    LineBox[{{0, 10}, {20, 10}}]}}, {
                    Directive[
                    EdgeForm[
                    Directive[
                    Opacity[0.3], 
                    GrayLevel[0]]], 
                    PointSize[0.25], 
                    RGBColor[0.880722, 0.611041, 0.142051], 
                    AbsoluteThickness[1.6], FontSize -> 15, 
                    Thickness[Large]], {}}}, AspectRatio -> Full, 
                    ImageSize -> {20, 10}, PlotRangePadding -> None, 
                    ImagePadding -> Automatic, 
                    BaselinePosition -> (Scaled[0.1] -> Baseline)], #2}}, 
                 GridBoxAlignment -> {
                  "Columns" -> {Center, Left}, "Rows" -> {{Baseline}}}, 
                 AutoDelete -> False, 
                 GridBoxDividers -> {
                  "Columns" -> {{False}}, "Rows" -> {{False}}}, 
                 GridBoxItemSize -> {"Columns" -> {{All}}, "Rows" -> {{All}}},
                  GridBoxSpacings -> {
                  "Columns" -> {{0.5}}, "Rows" -> {{0.8}}}], "Grid"]}}, 
             GridBoxAlignment -> {"Columns" -> {{Left}}, "Rows" -> {{Top}}}, 
             AutoDelete -> False, 
             GridBoxItemSize -> {
              "Columns" -> {{Automatic}}, "Rows" -> {{Automatic}}}, 
             GridBoxSpacings -> {"Columns" -> {{1}}, "Rows" -> {{0}}}], 
            "Grid"], Alignment -> Left, AppearanceElements -> None, 
           ImageMargins -> {{5, 5}, {5, 5}}, ImageSizeAction -> 
           "ResizeToFit"], LineIndent -> 0, StripOnInput -> False], {
         FontFamily -> "Arial"}, Background -> Automatic, StripOnInput -> 
         False], TraditionalForm]& ), 
      InterpretationFunction :> (RowBox[{"PointLegend", "[", 
         RowBox[{
           RowBox[{"{", 
             RowBox[{
               RowBox[{"Directive", "[", 
                 RowBox[{
                   RowBox[{"PointSize", "[", "0.01388888888888889`", "]"}], 
                   ",", 
                   InterpretationBox[
                    ButtonBox[
                    TooltipBox[
                    RowBox[{
                    GraphicsBox[{{
                    GrayLevel[0], 
                    RectangleBox[{0, 0}]}, {
                    GrayLevel[0], 
                    RectangleBox[{1, -1}]}, {
                    RGBColor[0.368417, 0.506779, 0.709798], 
                    RectangleBox[{0, -1}, {2, 1}]}}, AspectRatio -> 1, Frame -> 
                    True, FrameStyle -> 
                    RGBColor[
                    0.24561133333333335`, 0.3378526666666667, 
                    0.4731986666666667], FrameTicks -> None, PlotRangePadding -> 
                    None, ImageSize -> 
                    Dynamic[{
                    Automatic, 1.35 CurrentValue["FontCapHeight"]/
                    AbsoluteCurrentValue[Magnification]}]], 
                    "\[InvisibleSpace]"}], 
                    "RGBColor[0.368417, 0.506779, 0.709798]"], Appearance -> 
                    None, BaseStyle -> {}, BaselinePosition -> Baseline, 
                    DefaultBaseStyle -> {}, ButtonFunction :> 
                    With[{Typeset`box$ = EvaluationBox[]}, 
                    If[
                    Not[
                    AbsoluteCurrentValue["Deployed"]], 
                    SelectionMove[Typeset`box$, All, Expression]; 
                    FrontEnd`Private`$ColorSelectorInitialAlpha = 1; 
                    FrontEnd`Private`$ColorSelectorInitialColor = 
                    RGBColor[0.368417, 0.506779, 0.709798]; 
                    FrontEnd`Private`$ColorSelectorUseMakeBoxes = True; 
                    MathLink`CallFrontEnd[
                    FrontEnd`AttachCell[Typeset`box$, 
                    FrontEndResource["RGBColorValueSelector"], {
                    0, {Left, Bottom}}, {Left, Top}, 
                    "ClosingActions" -> {
                    "SelectionDeparture", "ParentChanged", 
                    "EvaluatorQuit"}]]]], BaseStyle -> Inherited, Evaluator -> 
                    Automatic, Method -> "Preemptive"], 
                    RGBColor[0.368417, 0.506779, 0.709798], Editable -> False,
                     Selectable -> False], ",", 
                   RowBox[{"AbsoluteThickness", "[", "1.6`", "]"}], ",", 
                   RowBox[{"FontSize", "\[Rule]", "15"}], ",", 
                   RowBox[{"Thickness", "[", "Large", "]"}]}], "]"}], ",", 
               RowBox[{"Directive", "[", 
                 RowBox[{
                   RowBox[{"PointSize", "[", "0.01388888888888889`", "]"}], 
                   ",", 
                   InterpretationBox[
                    ButtonBox[
                    TooltipBox[
                    RowBox[{
                    GraphicsBox[{{
                    GrayLevel[0], 
                    RectangleBox[{0, 0}]}, {
                    GrayLevel[0], 
                    RectangleBox[{1, -1}]}, {
                    RGBColor[0.880722, 0.611041, 0.142051], 
                    RectangleBox[{0, -1}, {2, 1}]}}, AspectRatio -> 1, Frame -> 
                    True, FrameStyle -> 
                    RGBColor[
                    0.587148, 0.40736066666666665`, 0.09470066666666668], 
                    FrameTicks -> None, PlotRangePadding -> None, ImageSize -> 
                    Dynamic[{
                    Automatic, 1.35 CurrentValue["FontCapHeight"]/
                    AbsoluteCurrentValue[Magnification]}]], 
                    "\[InvisibleSpace]"}], 
                    "RGBColor[0.880722, 0.611041, 0.142051]"], Appearance -> 
                    None, BaseStyle -> {}, BaselinePosition -> Baseline, 
                    DefaultBaseStyle -> {}, ButtonFunction :> 
                    With[{Typeset`box$ = EvaluationBox[]}, 
                    If[
                    Not[
                    AbsoluteCurrentValue["Deployed"]], 
                    SelectionMove[Typeset`box$, All, Expression]; 
                    FrontEnd`Private`$ColorSelectorInitialAlpha = 1; 
                    FrontEnd`Private`$ColorSelectorInitialColor = 
                    RGBColor[0.880722, 0.611041, 0.142051]; 
                    FrontEnd`Private`$ColorSelectorUseMakeBoxes = True; 
                    MathLink`CallFrontEnd[
                    FrontEnd`AttachCell[Typeset`box$, 
                    FrontEndResource["RGBColorValueSelector"], {
                    0, {Left, Bottom}}, {Left, Top}, 
                    "ClosingActions" -> {
                    "SelectionDeparture", "ParentChanged", 
                    "EvaluatorQuit"}]]]], BaseStyle -> Inherited, Evaluator -> 
                    Automatic, Method -> "Preemptive"], 
                    RGBColor[0.880722, 0.611041, 0.142051], Editable -> False,
                     Selectable -> False], ",", 
                   RowBox[{"AbsoluteThickness", "[", "1.6`", "]"}], ",", 
                   RowBox[{"FontSize", "\[Rule]", "15"}], ",", 
                   RowBox[{"Thickness", "[", "Large", "]"}]}], "]"}]}], "}"}],
            ",", 
           RowBox[{"{", 
             RowBox[{#, ",", #2}], "}"}], ",", 
           RowBox[{"LegendMarkers", "\[Rule]", 
             RowBox[{"{", 
               RowBox[{
                 RowBox[{"{", 
                   RowBox[{"False", ",", "Automatic"}], "}"}], ",", 
                 RowBox[{"{", 
                   RowBox[{"False", ",", "Automatic"}], "}"}]}], "}"}]}], ",", 
           RowBox[{"Joined", "\[Rule]", 
             RowBox[{"{", 
               RowBox[{"True", ",", "True"}], "}"}]}], ",", 
           RowBox[{"LabelStyle", "\[Rule]", 
             RowBox[{"{", "}"}]}], ",", 
           RowBox[{"LegendLayout", "\[Rule]", "\"Column\""}]}], "]"}]& ), 
      Editable -> True], TraditionalForm], TraditionalForm]},
  "Legended",
  DisplayFunction->(GridBox[{{
      TagBox[
       ItemBox[
        PaneBox[
         TagBox[#, "SkipImageSizeLevel"], Alignment -> {Center, Baseline}, 
         BaselinePosition -> Baseline], DefaultBaseStyle -> "Labeled"], 
       "SkipImageSizeLevel"], 
      ItemBox[#2, DefaultBaseStyle -> "LabeledLabel"]}}, 
    GridBoxAlignment -> {"Columns" -> {{Center}}, "Rows" -> {{Center}}}, 
    AutoDelete -> False, GridBoxItemSize -> Automatic, 
    BaselinePosition -> {1, 1}]& ),
  Editable->True,
  InterpretationFunction->(RowBox[{"Legended", "[", 
     RowBox[{#, ",", 
       RowBox[{"Placed", "[", 
         RowBox[{#2, ",", "After"}], "]"}]}], "]"}]& )]], "Output",
 CellChangeTimes->{
  3.634076749275837*^9, {3.63407710825147*^9, 3.634077148743718*^9}, 
   3.634077587234151*^9, 3.634077632316924*^9, 3.6340776981373777`*^9, 
   3.634078148854723*^9, 3.6342396098055487`*^9, 3.6342397625797358`*^9, 
   3.634240484599518*^9, 3.634241155756817*^9, 3.634286971997952*^9, 
   3.634287648421171*^9, {3.6343006362956533`*^9, 3.6343006457127523`*^9}, 
   3.634300691958487*^9, 3.634320285282919*^9, 3.634368295319879*^9, 
   3.634376155287057*^9, 3.634378914575452*^9, 3.634382667278264*^9, 
   3.6343921790988503`*^9, 3.634392438486165*^9, 3.63439328240879*^9}]
}, Open  ]]
}, Open  ]],

Cell[CellGroupData[{

Cell["Compare mean values & trajectories", "Subsection",
 CellChangeTimes->{{3.634025563962202*^9, 3.634025572723895*^9}, {
  3.6340374760462923`*^9, 3.634037479326702*^9}, {3.634037514158072*^9, 
  3.634037523982654*^9}}],

Cell["Enter no. of trajectories to plot", "Text",
 CellChangeTimes->{{3.634076522621269*^9, 3.6340765246027193`*^9}, {
  3.634076564572588*^9, 3.634076571281255*^9}, {3.63439120370322*^9, 
  3.6343912201511497`*^9}}],

Cell[CellGroupData[{

Cell[BoxData[
 RowBox[{"InputField", "[", 
  RowBox[{
   RowBox[{"Dynamic", "[", "numTraj", "]"}], ",", "Number"}], "]"}]], "Input",\

 CellOpen->False,
 CellChangeTimes->{{3.634076440347645*^9, 3.634076484787202*^9}, 
   3.634076613810403*^9, {3.63407695127409*^9, 3.6340769622285624`*^9}, {
   3.634077840128455*^9, 3.634077856854124*^9}, {3.634078002298411*^9, 
   3.6340780029919443`*^9}}],

Cell[BoxData[
 InputFieldBox[Dynamic[$CellContext`numTraj], Number]], "Output",
 CellChangeTimes->{3.634078044225259*^9, 3.634078076032194*^9, 
  3.6340781491695843`*^9, 3.634239610323374*^9, 3.6342397632251177`*^9, 
  3.634320285665927*^9, 3.634393282561233*^9}]
}, Open  ]],

Cell[TextData[StyleBox["The plot compares the mean molecule numbers against \
individual realizations obtained using Extrande.",
 FontSlant->"Italic",
 FontColor->GrayLevel[0.5]]], "Text",
 CellChangeTimes->{{3.634395119160726*^9, 3.63439516008864*^9}, {
  3.6343951969181643`*^9, 3.634395318085846*^9}, {3.6343953646295843`*^9, 
  3.634395377685514*^9}, {3.63439559893246*^9, 3.634395617524344*^9}, {
  3.634395767219737*^9, 3.6343957908035517`*^9}}],

Cell[CellGroupData[{

Cell[BoxData[{
 RowBox[{
  RowBox[{"TrajPlot", "=", 
   RowBox[{"Show", "[", 
    RowBox[{"Table", "[", "\[IndentingNewLine]", 
     RowBox[{
      RowBox[{
       RowBox[{"s", "=", 
        RowBox[{"{", 
         RowBox[{"ExtState", ",", "IntState"}], "}"}]}], ";", 
       "\[IndentingNewLine]", 
       RowBox[{"res", "=", 
        RowBox[{"Table", "[", 
         RowBox[{
          RowBox[{"s", "=", 
           RowBox[{"Extrande", "[", 
            RowBox[{"s", ",", 
             RowBox[{"If", "[", 
              RowBox[{
               RowBox[{
                RowBox[{"t", "-", "\[CapitalDelta]t"}], ">", "0"}], ",", 
               RowBox[{"t", "-", "\[CapitalDelta]t"}], ",", "0"}], "]"}], ",",
              "t"}], "]"}]}], ",", 
          RowBox[{"{", 
           RowBox[{"t", ",", "0", ",", "tFinal", ",", "\[CapitalDelta]t"}], 
           "}"}]}], "]"}]}], ";", "\[IndentingNewLine]", 
       RowBox[{"IntDat", "=", 
        RowBox[{"Flatten", "[", 
         RowBox[{
          RowBox[{"Take", "[", 
           RowBox[{"res", ",", "All", ",", 
            RowBox[{"{", "2", "}"}]}], "]"}], ",", "1"}], "]"}]}], ";", 
       "\[IndentingNewLine]", 
       RowBox[{"ListPlot", "[", 
        RowBox[{
         RowBox[{"Table", "[", 
          RowBox[{
           RowBox[{"Transpose", "[", 
            RowBox[{"{", 
             RowBox[{"TimeRange", ",", 
              RowBox[{"Flatten", "[", 
               RowBox[{"Take", "[", 
                RowBox[{"IntDat", ",", "All", ",", 
                 RowBox[{"{", "j", "}"}]}], "]"}], "]"}]}], "}"}], "]"}], ",", 
           RowBox[{"{", 
            RowBox[{"j", ",", "NumSpecies"}], "}"}]}], "]"}], ",", 
         RowBox[{"PlotStyle", "\[Rule]", "Thin"}]}], "\[IndentingNewLine]", 
        "]"}]}], ",", 
      RowBox[{"{", 
       RowBox[{"x", ",", "numTraj"}], "}"}]}], "]"}], "]"}]}], 
  ";"}], "\[IndentingNewLine]", 
 RowBox[{"Show", "[", 
  RowBox[{"TrajPlot", ",", "MeanPlot", ",", 
   RowBox[{"PlotRange", "\[Rule]", "All"}], ",", 
   RowBox[{"FrameLabel", "\[Rule]", 
    RowBox[{"{", 
     RowBox[{"\"\<time\>\"", ",", "\"\<molecules\>\""}], "}"}]}]}], 
  "]"}]}], "Input",
 CellChangeTimes->{{3.634052127540297*^9, 3.634052127896204*^9}, {
  3.634076973180262*^9, 3.6340769764584293`*^9}}],

Cell[BoxData[
 TemplateBox[{GraphicsBox[{{{{}, {{{}, {}, {
          Hue[0.67, 0.6, 0.6], 
          Directive[
           PointSize[0.01388888888888889], 
           RGBColor[0.368417, 0.506779, 0.709798], 
           AbsoluteThickness[1.6], FontSize -> 15, 
           Thickness[Tiny]], 
          LineBox[CompressedData["
1:eJxt08tKA0EQheHClUsXLlxkoSIiIhLvd9PGu0ajo/GyFbL2FerR+pF8BBXr
DNSPA6H4cqq7a5KZuY/PZjxhZuOfz2/9//rq4YuS62TJ8RQ8jb4Z5B3ksyWf
Ow8v4PxF7LeEfBlegVexvguvwevwBrwJb8Hb8E5Y97eL+fbQv4/8APlhWL/7
EfY/hnvYr+TcC/KTfJ7D1kfeOuopclnznCGH7Rw5bBfIYbtEDtsVclnzXSv/
qy7r+b3Jdlnrb5HLugbheI98kPvtLmq8Ry5r/3vMD9sw9/sQ+UN2gR2usD1i
feuYV47zK3Jrosb9lib3O1zRb09YL2t+Od6Pitye8zxF1v8l6/y2P65Rzgvs
o9xfYXvJLrDDFbZXrIdd1vzI7S3nRdb9y/F8VuT2HrVTvgGS1WsE
           "]]}, {
          Hue[0.9060679774997897, 0.6, 0.6], 
          Directive[
           PointSize[0.01388888888888889], 
           RGBColor[0.880722, 0.611041, 0.142051], 
           AbsoluteThickness[1.6], FontSize -> 15, 
           Thickness[Tiny]], 
          LineBox[CompressedData["
1:eJxtlElKBEEQABtPHj148OBBBxEREfddp3R03Ldxvwqe/UI+rZ7kE1QmQujE
giGI7q6prMysmn7/HHyMNE3z8fP75f/jqzvkWOEBnIWjcKa0v5uA44k+n0w8
glNwCXbgelrH743DeXNwC86ndRdSPIvQfbquYzn5SvLV5GvJjds4NtL7Tdx9
GLf72U7x7pT2urulve5eer6f5h1A99VNLO04QjfuQ8h+Qs91oU9C78AepE+i
1/6+OdaHI5I3J+l98qaPU8/QzedpWl83/2eQvgzdOp1D+iR0830ByVfo1uES
Uo/Qje8K0mehG981pN6hd+AN5FyG7rm8hfRT6Pb/Hc4oySN5Td7cp/m6+fx7
P2TV7e8BJN9Ftx91zm3VPScPkPwXvcN8nf+ruvl5hNS36OZbp95V93w/QepV
dM9D8qp77zy34yk6I5LX5M1L20vy0LkPq27+X9tedM536NxrVff+eeO7fvkG
TqluaA==
           "]]}}}, {}}, {{}, {{{}, {}, {
          Hue[0.67, 0.6, 0.6], 
          Directive[
           PointSize[0.01388888888888889], 
           RGBColor[0.368417, 0.506779, 0.709798], 
           AbsoluteThickness[1.6], FontSize -> 15, 
           Thickness[Tiny]], 
          LineBox[CompressedData["
1:eJx100tKQ0EQheHCkUMHDhw40CAiIuL7rWmjxneM0Zg4FTJ2C7W0WpJLUEmf
QP1oQ+h8nKrqm75k8eOzN5oys9HP53f/e30165eS9+l/9pmS+2arG3WfQ/08
5i4gbyBfQr6MfAXnr8Jrqq9rHfkG8k14C96GdzBvF/kenncfPkD/IfqPkB/D
J/Ap5p9hXhP1Jdc7bOe532W9j1ae5y3kF8hlrUvMh+0KOWxtzG8jv0a/rN9/
g37YbtEP2x36Zf0v7ute78Nl3e8DctgecT5snTzPO8if0C/r93WzSxf1cMD2
nF1gl+v8gK2n+vFeZN0H8oDtBf2wy/V9hKz7fUW/rPc5yccrYOvn+iLr/H6u
D9jesgvscMA2wPmDnDscqLdhft4yzPUOh6z7e5/0fwMHXnLs
           "]]}, {
          Hue[0.9060679774997897, 0.6, 0.6], 
          Directive[
           PointSize[0.01388888888888889], 
           RGBColor[0.880722, 0.611041, 0.142051], 
           AbsoluteThickness[1.6], FontSize -> 15, 
           Thickness[Tiny]], 
          LineBox[CompressedData["
1:eJxtk0lKBEEQRQtXLl24cOFCCxEREedZO53n2XbYCq69QhytjuQRVPo9IQMT
msfrqqyM/Bk5+f758DHUNM3Hz++X/4+v3oDLhT/gHByGC3AEzsNRuA3H4Coc
Tz4Bd2A7YOzjU1CfTu/PwCU4m+rIdc8ndx+OxeRLyZeTryR3X+a4hlv3OjSX
jVTvJmzhFnQf2+m5Ofi9XWhue2ndXqqnQPYRunWYO+f0dy7Wc1DXE7o5HELy
Dt16jyB9Fn/OOK49kjcnab5u/qf1eqF7jmeQPOKsfr85T8/1Fl5Azil0v39Z
vx+6fXcFySt0+/g6zde9dzf1eqHb37f1fkK33+5qLzojknfJm3ucvIvuejr1
dLr9+VB70akndPqv083nMc3XPS+dfu10+/wJcu+Lzr0Pne93uve6Dzn/0q/f
D9396/bnM84oySN5l7x50Vk/eej0S6e7/itOXkW3fr1lvm5+b7BXvgGcxXGJ

           "]]}}}, {}}, {{}, {{{}, {}, {
          Hue[0.67, 0.6, 0.6], 
          Directive[
           PointSize[0.01388888888888889], 
           RGBColor[0.368417, 0.506779, 0.709798], 
           AbsoluteThickness[1.6], FontSize -> 15, 
           Thickness[Tiny]], 
          LineBox[CompressedData["
1:eJxt0UlKQ0EQxvHClUsXLly4iCIiIqJxHtMxMZOamJfEYStk7RXqaH0kjxAl
VQ31x4ZH83tfVfUbtr6+q/mKiMx/r7/9//XTiLukmK+meH8NXk+xfwP5JlxD
/TbyHXgX9XvwPnyA5z+Ej1B/jLwOn8Cn8Bl8jvkXyC+RX5n9O18jv4Fv4TvM
v4cbZv9vKZ6nCXkzztdmrJeHOF9haaG/hbyNflgekcPSQQ5LF+fD0vP65a7F
tvro7yMfIB8gf8J8WJ6Ru/37vkSr29cQ/UPkI+Qj5K/RCVY4wzI22/unccwV
zqiXCudXMVfkudj2Cc6fxFyLrR+WaaxP05ir2+Znt/+fGZ5/FusVzrC8oR9W
OMPyjn5Y4QzLB/qLl7u67X0zLJ+lfgFKqXGR
           "]]}, {
          Hue[0.9060679774997897, 0.6, 0.6], 
          Directive[
           PointSize[0.01388888888888889], 
           RGBColor[0.880722, 0.611041, 0.142051], 
           AbsoluteThickness[1.6], FontSize -> 15, 
           Thickness[Tiny]], 
          LineBox[CompressedData["
1:eJxtlMlKgzEURoMrly5cuHChPyIiUlrHOjZWq3XWOm+Frn2F+2h5JB9Bxe8U
8mGgHE4z3dzc/Isfn6PxVEpp/PP75f/tq/fHvaw/xHlxWlwSZ8Q1cdb653K9
HusciQtiR2zEdVunLS7b+BXbd1VsWVycq2Xj2zauY+OJg7Zhvmm+Zb5t6++I
5LErNuJurvclb8zbF8n7gY07tPHkmbh6tn6u5wXOuY7r+AMn/r6ofAVO3ZzU
Hjj3fmrzcdrA+gfWf1Z74NzfeR1v4Ow/FBv1D63/QuT8OHVyKaqeAqdOr0TV
WeDMvxZ1X4FznzcWH0793op6B4HzDu5EvaPAuZ97UfnJuFqYF/P0UHs2D1zx
Fpz6HdX9GSdeXN+NglO/j6LedcaVv8BV/wVvxCdR+co4+cR1f8U8PdfxZVzv
J3DOj5P/F1H1ms0DVyvm6bX2PHHtj+s7XGx8epNz/7jyGbi+e8U8vYvd/A29
HnMJ
           "]]}}}, {}}, {{}, {{{}, {}, {
          Hue[0.67, 0.6, 0.6], 
          Directive[
           PointSize[0.01388888888888889], 
           RGBColor[0.368417, 0.506779, 0.709798], 
           AbsoluteThickness[1.6], FontSize -> 15, 
           Thickness[Tiny]], 
          LineBox[CompressedData["
1:eJxtlMtKA0EQRQtXLl24cOFCRURExPdb08a3iUaT+NoKWfsL9Wn9SX5CFOsO
1CENQ3Hm1K3umZBZ/Pruj6bMbPR7/dXJ66eVq5Xsp4Nno86UyffFc8pHnS95
/gLmL6F/GX4F+VX0r8Gv45wbmLcJ3kJ+G34HvAveA+9j3kGw3s+h+qMeof8Y
/gT+FP4M/hznaYFLzrtY+YvMLtZqI9+Gv8zsYLuCB9s1PNhu4MU6/y18w1Hv
osbv4WLl7zO7WOshz3OwdbB/B76L/bu53x6xv1j5J+zfcKwe8j3458wF7OAK
thfkwd7wf61ivd9+9qWfvcNXeBsEx3enDHK/i+P/X+FtGDW+U2WYvYtjvwq2
V/VHCuzgKlb+DXmwgyvY3pEHu1jnh7eP7ItYzw+uYPtseAwOeHEb
           "]]}, {
          Hue[0.9060679774997897, 0.6, 0.6], 
          Directive[
           PointSize[0.01388888888888889], 
           RGBColor[0.880722, 0.611041, 0.142051], 
           AbsoluteThickness[1.6], FontSize -> 15, 
           Thickness[Tiny]], 
          
          LineBox[{{0., 0.}, {1., 7.}, {2., 1.}, {3., 10.}, {4., 23.}, {4.95, 
           32.5}}], 
          LineBox[CompressedData["
1:eJxTTMoPSmViYGCQA2IQnQYGIg4MIODgAKEZJKC0DZSWgdJQdQwKUFoDSitB
aWMorQKltaC0Gpq5GmjyMFoASutAaUMorYdmjwGUhgGYOg4obYQmb4zGN0Hj
m6LxzdDsM4fSMH9YoLnTEs2dVg6o5lo7oNprg8a3hdKwcLND02+Ppg4WT1D7
GmB8LYe829tyb3+D8oHxCQCR/yEU
           "]], 
          LineBox[CompressedData["
1:eJxTTMoPSmViYGAQB2IQPUnFc5IKp6MDAwg4OEDoBiifQQtKO0HpD/YQeRhf
BEo7Q2kGqH5nNHkXKC0AlYfxYcAVld+AxmdwQ5NH4zO4o7kPxoe53wNKm0Pt
h/EVoLQnlDaGysP4JlDaC0pbQ+VhfCMo7Y1qXwOMb+rgCQrgLVA+MHwBUFYh
FA==
           "]], 
          LineBox[CompressedData["
1:eJxdkj0KwkAQRgcrG8HCwsJCRSwEBQ0SBcE9gL/xvxWsre32EB5oL2PvETTk
fUV2IDweMx+7GbZzf2aPipkN/1/OV+0zfacrZ3k5V9Dj1odrmNCXp3ADJ/Tl
bbiFXfryKdzBKveQf5fFvJwKkdseb5KP3MsbBYO8BzM4IC/n/31Wng/yGTzA
OXn5gryc/YZo3o5wRF6ufcp1vnwMT7BFXs4+vdzIy+vwDNm3k1M+8hC5Xcru
5Dpfrv3Lua9do/y1PO/lvJcg1/u8wcT9ABp9Pn8=
           
           "]]}}}, {}}, {{}, {{{}, {}, {
          Hue[0.67, 0.6, 0.6], 
          Directive[
           PointSize[0.01388888888888889], 
           RGBColor[0.368417, 0.506779, 0.709798], 
           AbsoluteThickness[1.6], FontSize -> 15, 
           Thickness[Tiny]], 
          LineBox[CompressedData["
1:eJxt1MlKQ0EQheHClcssXLhwoSIiIuI8a9ohidE4JWp0K2TtK9Sj9SP5CCrW
uVA/NoTOl1N1u7hJ7sLH53AyZWaTn9fv/v/6asebknd9Pl1SubWQzyCfLblu
ruTrzOOcRXgJXsZ5K8hXka/B65hvA96Et+BteAfehfdw/j7yAzn2Q+RH6D9G
foL+U9SfhXW/27Hreym53mE7Ry7rehfIYbtELmtdZTtsHeSwdZHD1kMua75r
zCfrfvbR38/1dhOO++Gw3SKX1T8Ix//DB8jvMJ+sdY/5YHtALuv6jzkvsMMV
tif0ww7XxrEPs0vj6Jdj3grbCP2jnDtcYXvOLrDDVdb8L+iHXY5Vkdtrzgvs
cIVtjPNhH+f6Kuv3+ab8by+y+ps8+mU9z9+b+m9LxnzH
           "]]}, {
          Hue[0.9060679774997897, 0.6, 0.6], 
          Directive[
           PointSize[0.01388888888888889], 
           RGBColor[0.880722, 0.611041, 0.142051], 
           AbsoluteThickness[1.6], FontSize -> 15, 
           Thickness[Tiny]], 
          LineBox[CompressedData["
1:eJxtlMtKA0EQRRtXLl24cOFCQxAREWOMb5NW4/uZ+N4KWfsL9Wn9SX5ClNwT
6IsN4XCmMjU11dWz/PU9HM2klEa/vz/+v356E3azLogr4qy4JM6JLXFe3BQX
xANxUWxbnnWxYfGm2LE68FV77po5eXmvDaubOlkt8y3ztvm25e9YfEdO33bN
9+z6vtVN3+jDodgQj+z+Y7FrJN6zPLn+X+DUdVLnDXn0df20ridw+nwmag4C
Z/VrD/N0bnHzdGFxnP5eitrvwJnLK6sPp/5r8iuOMyc3ouYkcObgVtScBM6+
3tUeOHN3L6pvgTMfD6L2K3Dm8dHqxzmHT3U8T32ywryYp4Fc5y0P6njgOucF
Z56Hdf0Zb6he84LzHXgW9R3IcuY4iOt9C84cvtT5Ms5+4pqngtP/V3s+rucF
rv0o5ulNTv+nPllhXnDuf6/j2Txw6sc53x8i+4dzHnC9X8H5Dn6KzTwGzwBx
/g==
           "]]}}}, {}}, {{}, {{{}, {}, {
          Hue[0.67, 0.6, 0.6], 
          Directive[
           PointSize[0.01388888888888889], 
           RGBColor[0.368417, 0.506779, 0.709798], 
           AbsoluteThickness[1.6], FontSize -> 15, 
           Thickness[Tiny]], 
          LineBox[CompressedData["
1:eJxtlMtKA0EQRQtXLrNw4cKFioiIiO+3pk3UGN9OTNStkLW/UJ/Wn+QnqFg3
UAcbQnHm3Krp9DCz8PHZjKfMbPzz+63/r682LpR8fbrk2kKdQX4Wfg798yXf
bhH9S8gvKx91BflVzFuDXwdvIL8J3gJvg3cwbxe8B95Xf9QD8CHyR8H6/8fw
J+BT8BnmtzGvZO8TjnWe2cWa3wmO5+6dnLduznsX/gLzwXYJD7YreLD1xLG/
Hvw19ifW+fQzez/n7QZerHWL+4vVfwc/4Vj3wfEeuVj9DznvYHuEB9tT5gJ2
cAXbM/rFOk/4Cm8N+pvsfeL/aoW3QXCcfxlk72L1i/Vdesn5ItbzhK9ivU9D
9Itj+TDnK7yN0D/K3sEVbK+ZC9jF2j+8vaFfrPODr2B7D26Vb+gTdvE=
           "]]}, {
          Hue[0.9060679774997897, 0.6, 0.6], 
          Directive[
           PointSize[0.01388888888888889], 
           RGBColor[0.880722, 0.611041, 0.142051], 
           AbsoluteThickness[1.6], FontSize -> 15, 
           Thickness[Tiny]], 
          LineBox[CompressedData["
1:eJxtlMlKA0EURQtXLl24cOFCg4iIiLMxUVNqnOc4b4Ws/YX6tP4kP0Glz2no
hwVyOHk9vL71yvnPr9F4IqU0/v374//re1BzIfMDPICTNUvGp+A2nIZ9OAN3
4SxchXOh3gnvs49luAi7cCn87nXetwK3wnv9zjXcta7DjVDfDO5zvd4cyCnt
wJiDfXdDfS/02QvP6Yf6fujT3OzjEJr7IPThPtJHs6/mdgTJtej2e9zur+jO
xQkk76LbzxCSXxm2r0+n1utVgqezUA+ezvEOz9ed0wvI/BTdfC8hc1J087mC
5qd7/zVkH4vuHN1A9qPozvFtuF93Tu4g+19077+HnlvdeX1oe268XiV4FTw9
tj3r7rfO+yvd8zpqX591/i8UnfNS6Z7vJ8icZ9390jkPFd7MwTMkr6w7D6Fe
6e7vS7u/rDP/Red7Kt38XyH5ZN38dFYVPL21Peucr9LUeX+op3fI92ad7ym6
+YV6+oC9/AOGlHPd
           "]]}}}, {}}, {{}, {{{}, {}, {
          Hue[0.67, 0.6, 0.6], 
          Directive[
           PointSize[0.01388888888888889], 
           RGBColor[0.368417, 0.506779, 0.709798], 
           AbsoluteThickness[1.6], FontSize -> 15, 
           Thickness[Tiny]], 
          LineBox[CompressedData["
1:eJxt1MlKQ0EQheHClUsXLly4UBEREXGeNWWc45xJ3QpZ+wr9aP1IeYQo1rlQ
PwZC8eVU365708ni13d3NGVmo5/3b/3/NW7lap7rtKd2m8Hns57XzyGfR77g
uW8J/cvoX8E8q5hnDf3ryDfgTXgL3oZ34F14D96HDzDfIXwEH8Mnul7UU+Rn
8Dncgj3PVxz5RXaRtX8b69vIL5HLuv4VctiukcN2gxy2W+Sy9r9DDtt9OM5j
ga2j/sg7yB+ixu+iyDrvj3meImv9E/aH7Rnzy7q/F+SwvWY7XOAK2xvWy7of
5BW2rvxXXdZ6OZ5fRW69cDwPl/V9NI79kVsf6/u5v8jxP1dl7T/I/T7IeUFe
YRvmeXyY8wJX2N6xP1zkmKc2edSPnLus8wZX9Ntns98EGLdzsA==
           "]]}, {
          Hue[0.9060679774997897, 0.6, 0.6], 
          Directive[
           PointSize[0.01388888888888889], 
           RGBColor[0.880722, 0.611041, 0.142051], 
           AbsoluteThickness[1.6], FontSize -> 15, 
           Thickness[Tiny]], 
          LineBox[CompressedData["
1:eJxtlLlOAzEURS0qSgoKCgqIEEIIIZKwbzH7Gpawt0ip+QV/mj+JTwiIcyLN
E5ZGV2c89jxfX3v+82swnEgpDX+eX/2/fff+dDbzAl1EJ9FpdApth/fL6Ax6
kJvz7qJz6A7aCv9bQDvhvfMshXH+17pXQt2rqOtc83taO3AncDfweuCNwJuw
PmwF3g516oN16JPr3svNuvZRfYo+H4bxvdCfUfaxyNZ9hOJbkZ3nGG3RL7ue
ExS/i+z+nDa5jJl21uQSOJ2H+WVzcBHml83BZeiX9ecKJadF1p9rtEU/PPbx
BiU3RXZ/b1FyWGRz1UfJVemH/rtQv0w96T7UL5u/B8czS+ASuAZOj2G87H7I
nL8qe28MUPzOsvXC5qrab+6fUM5DljlXRSb/NXB6RrlHssw9VmRyW2XP6QtK
3rOMv0VmPVU2/6/N77NMKzJ+1dCf3pqcZf2XuR+qrP/v4f+yeZPxu8reSx9o
N48AOhpxKg==
           "]]}}}, {}}, {{}, {{{}, {}, {
          Hue[0.67, 0.6, 0.6], 
          Directive[
           PointSize[0.01388888888888889], 
           RGBColor[0.368417, 0.506779, 0.709798], 
           AbsoluteThickness[1.6], FontSize -> 15, 
           Thickness[Tiny]], 
          LineBox[CompressedData["
1:eJx1lMlKA1EQRQtXLl24cOFCRURExHnWPOchmmg0MW6FrP2F+rT3SX6CSuo2
1EEfNMXpU1N3Qs9/fPZGE2Y2+rl+49/nqzWOkyVulH/ux5lC3nTJeTMl582i
3xz6LcAvon4J85aRvwJeRf818Dp4A7wJ3gJvg3fAu+A9ccT9iNr3AHyI+iP4
Y/Q7AZ9G1O/RQr+S8x1sZ3mei3XOUS/Wfhc538F2CQ+2K3iwXcOD7QZerP1u
4RuOeAcPtnt4sd53O/fzNvwDfMNxHvO+DrYO5nfgu+jfzfn2lLmAHVzB9ox6
sItjnwpvPdSL9byNH8cKtpeI8T6LWPXi+M5UeHvN/UrDsT98Fet71Mf+/Zzv
Yj0/8m2QfRlk7+AKtjfMB7tY8+FtiPli7T/M+VWs/+97w99HJ23F
           "]]}, {
          Hue[0.9060679774997897, 0.6, 0.6], 
          Directive[
           PointSize[0.01388888888888889], 
           RGBColor[0.880722, 0.611041, 0.142051], 
           AbsoluteThickness[1.6], FontSize -> 15, 
           Thickness[Tiny]], 
          LineBox[CompressedData["
1:eJxtlMlKBDEURQtXLl24cOFCGxEREedZO7az7djOW8G1v/A+rT7JT1DxnIY8
DDSH06lUXm6Smn7/HHyMNE3z8fP75f/tq/vH+cIfcAqOwg04BrfgOFyDE3Af
TsKV9N5O4iKcSeNn07i55PPJF5L7Xutegrbl5CvJV5O7TnNbx3NOtk38EJqb
z2+neneS70Jz3Us0J9dxUOo6u9Acyh8jcZijdZJ76NbTq9cRuufgCLK+0M3r
OPXrtpP6+ThJ/ac643X39wxyjkI3v/O63tA9pxfQ9enmewk79OvuUx+yj9FP
/VeQ/QndfK8h5zR0579J9evem1vo/unmf4eTV9FpkbxN3tzXXnT3S6eedvg8
HEDyLoP6+dDJp9W9hw91f9G5h6H3GK+bz2P9vqJzP0In71b3vj3BDuN159fJ
t9Vtz7jrf677I3mbvHmpvSQP3fl1z/8r7DC/znc1dL5bre536m3Y/w2N/3Fw

           "]]}}}, {}}, {{}, {{{}, {}, {
          Hue[0.67, 0.6, 0.6], 
          Directive[
           PointSize[0.01388888888888889], 
           RGBColor[0.368417, 0.506779, 0.709798], 
           AbsoluteThickness[1.6], FontSize -> 15, 
           Thickness[Tiny]], 
          LineBox[CompressedData["
1:eJxt08lKQ0EQheHCVZYuXGThQkUkiIga5yllHBKnqHGKWyFrX6EfrR/JR1Ch
zoX6sSFUPk5Xd9/byeLn13g6Y2bT389f/X989+KLo8ZoeZ43G55DVV/bc988
+hc8r7OEfBn7r8AdeBVeg9fhDXgT3oK78Da8A++G9Tx7yPeRH4T1vg6RH6k/
6jHyE6x/irwX1j14nl9k7X+WXWSt1w/H/ZU+8vPsImtcYH/YLpHDdoUctgFy
WecbhvV8wzzfrtEvq/8mu8h6f7fqj/Vhu0O/rP/DPXLYRjjfCPkDctgesx0u
cIXtCf1wgSts43Cc12W9L+QVuT1Hjfflsu5TVj/m2wv2l3V+uDaO+prtjaMf
rrLu5y3nDhe4wvaOflm/F+S1cdRJnu9wmeT5tXGMj3DLfwC46nGx
           "]]}, {
          Hue[0.9060679774997897, 0.6, 0.6], 
          Directive[
           PointSize[0.01388888888888889], 
           RGBColor[0.880722, 0.611041, 0.142051], 
           AbsoluteThickness[1.6], FontSize -> 15, 
           Thickness[Tiny]], 
          LineBox[CompressedData["
1:eJxTTMoPSmViYGCQAWIQjR18sIfQEg5QAQdUPgeUNobSAlDaCEqLQGkdNH0w
9TJo6hWgtCWUVoLShlBaBc1eNTR9Gmj2aaHZo4OmXg9Kw/xlAKVh/obZCwNG
aHxjNL4JmnmmaPJmUD4snMzR1FuguQ8WDtZQ2soB5i5jENgM5TdYOwAAnbwZ
ag==
           "]], 
          
          LineBox[{{27.5, 27.5}, {28., 23.}, {29., 12.}, {30., 15.}, {
           30.416666666666668`, 27.5}}], 
          LineBox[CompressedData["
1:eJxTTMoPSmViYGAQB2IQDQY99g5gusEaQjM4QGktqDiMLwGlHaG0GlQexleB
0k5Q2gAqD+MLQGlnVPUNMP4HewjtAuUzQOXhfChwReU3oPEZ3NDkYXyY+e5o
8jA+zH8eqO5tgPGh/mXwRJP3RJP3gtJmDmkg4AblA8MXAHJsHwA=
           "]], 
          LineBox[CompressedData["
1:eJxdkjkOwjAQRUdUlBQUFBSQAlEiIQSIAtfs+9IiUXMFH4aD+EgcAUjeR2Qs
RU8vPzOOR27fHrt7xcx6n+fLfD1nIWecFLQ57PFe3ocLl8sHcAkb5PIOXME6
uZx+toZVcvlrWnAT7H8F59F5cm5becEgp390nuScx3awS72c+UU5/ZNc59vD
IfX7ch7lzDvJNb9Deb8gz6iXN6mXj+ARjqmXa95y/b+8Bk/K+cp5dJ6c27nc
L8jZL8q5H8m5XWBGvZz5RDn3Mclb8PrL3yCvQEg=
           
           "]]}}}, {}}, {{}, {{{}, {}, {
          Hue[0.67, 0.6, 0.6], 
          Directive[
           PointSize[0.01388888888888889], 
           RGBColor[0.368417, 0.506779, 0.709798], 
           AbsoluteThickness[1.6], FontSize -> 15, 
           Thickness[Tiny]], 
          LineBox[CompressedData["
1:eJxt1MlKQ0EQheHClUsXLly4UBEREXGeNe0cZzMZ3QpZ+wr1aP1IeYQo1rlQ
PzaEypfT1V0hlyx+fXdHU2Y2+nn91v/XuBVvSq76fBqegWfRNwfPwwvwkhxr
ueR7V3DfKryG/nXkG8g3kW8h34Z34F14D96HD+BDOepRVH3fY8x3gv5T7D/D
eedwCy75fJe1LrK9cdRL5LLmvULeOOo1cthukMN2ixy2O+Sy5muH47n1NvL7
bJc1/wNyWesROWxPyGWd/5ztsL3k+xy2V+SwvWUX2OEKWycc85dOzh2usHXR
L8fz7MgrbD2d91cL7L28v8LWz/OUxtEvxzwVuQ3QL+v3HOT9FfvtHf2wwxW2
Yb6vDHPucG0c9SO7yJofrrL+9z+b/glKuXNs
           "]]}, {
          Hue[0.9060679774997897, 0.6, 0.6], 
          Directive[
           PointSize[0.01388888888888889], 
           RGBColor[0.880722, 0.611041, 0.142051], 
           AbsoluteThickness[1.6], FontSize -> 15, 
           Thickness[Tiny]], 
          LineBox[CompressedData["
1:eJx1lMlKA0EURQtXLl24cOFCQ5AgImriPKSc5yFRo26FrP2F+rT+JD9Bpc8R
+qEFcji+SnXefdWZf/8YjidSSuPvvx/+vT77NXuZf8AFOAm34BRsw+mwfwau
w9lQn4N7sBXO8dzuP5/rhPMXc7OPpdDHcjh/Jfiq+1lrwbvBe8H9Hj5/Aze3
zfA8c7SPbWifO4G70L7MbT/Q/Qc1yxHehy2YIX0V3XwPIbkV3Zw9tx2e4704
DnXde3ECWUU3v9NQD57OQj14Otd5vu75FzhzLrpzu4TMp+jmdAWZR9Gd3zUk
r6Kb7w3kHhbde3Qb6sHTHeQ+Fd1870Nddz4PkJWDl+CVbn4D6zXzoLm/6Lz3
ld6CQ0i/WbdfnflUuu/xY7Oede550XlvqrA/PUHyyLr3Vec+VLqff4bMM+v0
W3Te+0o3vxFufqNmvfzW61UFTy848846/RSd358q7E+vkDyz7vfXzV/3d+sN
dvIXritzhg==
           "]]}}}, {}}}, {{}, {{{}, {}, {
         Hue[0.67, 0.6, 0.6], 
         Directive[
          PointSize[0.01388888888888889], 
          RGBColor[0.368417, 0.506779, 0.709798], 
          AbsoluteThickness[1.6], FontSize -> 15, 
          Thickness[Large]], 
         LineBox[CompressedData["
1:eJxtlD1PVFEQhg9iYSmJhYUFEkOMMUZEBAXcARb5kI/du3t319YEWkvbU8JP
gI4WK0ujxaWwMJHCyhiDQSVCIEFQNBGUj3v3OSYz4U0IeXbOzJzzzjn38uMn
0dQZ59zUyV/6/3Tt5JbfptrL8YNMZzqEz0k9/hc+b/iCzM+lapA6X5Q4U+BL
8mklVeBm8s/CLabfFfL/wa3yfTvVb/iqtGf6CV+TVy9TbcHX2c8H+IY0ZVqC
bxpuE+3HLcPtrH/O+tucZxnukKeZ3sN32M9HuJP1K3AX9Xbhu6wP57nH+l9w
N+v/wD3Skmkf7qX/EXzf+J2Dg58i+UzMz4up36f7+z78DPvtp9868X7qrREf
0Of3A+xjlXie+b4mnjfzGNT++0H6vyD+wOQbdkN6Hn4Iv74QH5Zni6k2iQ+b
+zRCP/zwI5zPsa9R7acfNe/hoZ6HD9xI/hj1uP9+TPdz47wH7rsfF/0+J4h/
Iz6h5+EmzXwm8XeBeAF+V2cpGL8NJwXjfxF+Q35RvzdfpP7nOidF3u82+ZHM
zqTaIT/S98tH2s8kIj98H0rU535LifkdkF9i//iblLSfrqzri2Ff1vWSsvn+
xNyfH+THnGeD/Fi/9yQ234uK9lMqej6+Yvw3611Vvxep6n6+yv6/0r+q/XY1
/b2UGv2I+5qeVxLi4f4/+u//McV5vp8=
          "]]}, {
         Hue[0.9060679774997897, 0.6, 0.6], 
         Directive[
          PointSize[0.01388888888888889], 
          RGBColor[0.880722, 0.611041, 0.142051], 
          AbsoluteThickness[1.6], FontSize -> 15, 
          Thickness[Large]], 
         LineBox[CompressedData["
1:eJxtlLsvbFEUxidCoiHIlYiIx0Rc74vxdpmF8ZwZZs48FRoJrVK7S0olnZa/
QK7iSJRudesRDYUIElQUnLN/q5jJXcnJznfWXmt961t777atXWe7LBAIbH9/
3vp/ewlnfOsQfsjBvme94EoJ+jYErpGLP54NgH/ITeHbNtXfIH+vPRsGNxE/
Cm4Fj4CD8vzkmca3g/vBHeCf4E45O/VM+XbDpwXcK7afWnC/5VeoAA+A38MW
D8L3ETwktb6dgEMS8u0feBj8Ch4pyT+KfnXgMfjUg8fhr/1MUE/xJHx6wFOi
PO36m/yq17QcH3kWAs+Ax8Bh9FG/UJ94I7ZeTOc5S/0+/LPk68Y/R7/wNXPw
CeKfZ23EPy8R31SPCHw+rH4mwv9b9Fwo1t8soN8d/kX4veFXXEmeJdYa6i8R
r+djGf7t+Jdlx7cu/Cuy55v2v2L5HKr+q8SrfqvoqfpG4cN+E8Wv5z9GPfab
mNXnSucZR0+tHyef3sc15tGKf438zfjXS/Rfp/8q/idYy+0qCfopoKf6MTdB
/gf0TxbfF0niL6Nekvlx/1z1N5HXYf7cX3HQA2wc+NCv61BP9U2xDywp6uk8
UjbfPe+LmyqZX5p9vE+S5v3SeaTh+4v4NPqp/pni8y8Z5oX+RnED8Rneu2ri
s9yHT/TLsv8F/bP0c2mxm2Xe5+ifgw/vl+R4H8lvcsXzdnOcZ85LIE/+IPzz
vGecf5NHb+67m0cf1W+D8zooX/shqpQ=
          "]]}}}, {}}}, {
    PlotRange -> All, FrameLabel -> {
       FormBox["\"time\"", TraditionalForm], 
       FormBox["\"molecules\"", TraditionalForm]}, DisplayFunction -> 
     Identity, PlotRangePadding -> {{
        Scaled[0.02], 
        Scaled[0.02]}, {
        Scaled[0.02], 
        Scaled[0.05]}}, AxesOrigin -> {0, 0}, 
     PlotRange -> {{0, 100.}, {0, 45.}}, DisplayFunction -> Identity, 
     AspectRatio -> NCache[GoldenRatio^(-1), 0.6180339887498948], 
     Axes -> {True, True}, AxesLabel -> {None, None}, AxesOrigin -> {0, 0}, 
     BaseStyle -> {FontSize -> 15}, DisplayFunction :> Identity, 
     Frame -> {{True, True}, {True, True}}, 
     FrameLabel -> {{None, None}, {None, None}}, 
     FrameTicks -> {{Automatic, Automatic}, {Automatic, Automatic}}, 
     GridLines -> {None, None}, GridLinesStyle -> Directive[
       GrayLevel[0.5, 0.4]], Method -> {}, PlotRange -> {{0, 100.}, {0, 45.}},
      PlotRangeClipping -> True, PlotRangePadding -> {{
        Scaled[0.02], 
        Scaled[0.02]}, {
        Scaled[0.02], 
        Scaled[0.05]}}, Ticks -> {Automatic, Automatic}}],FormBox[
    FormBox[
     TemplateBox[{"\"mRNA (Extrande)\"", "\"Protein (Extrande)\""}, 
      "PointLegend", DisplayFunction -> (FormBox[
        StyleBox[
         StyleBox[
          PaneBox[
           TagBox[
            GridBox[{{
               TagBox[
                GridBox[{{
                   GraphicsBox[{{
                    Directive[
                    EdgeForm[
                    Directive[
                    Opacity[0.3], 
                    GrayLevel[0]]], 
                    PointSize[0.25], 
                    RGBColor[0.368417, 0.506779, 0.709798], 
                    AbsoluteThickness[1.6], FontSize -> 15, 
                    Thickness[Large]], {
                    LineBox[{{0, 10}, {20, 10}}]}}, {
                    Directive[
                    EdgeForm[
                    Directive[
                    Opacity[0.3], 
                    GrayLevel[0]]], 
                    PointSize[0.25], 
                    RGBColor[0.368417, 0.506779, 0.709798], 
                    AbsoluteThickness[1.6], FontSize -> 15, 
                    Thickness[Large]], {}}}, AspectRatio -> Full, 
                    ImageSize -> {20, 10}, PlotRangePadding -> None, 
                    ImagePadding -> Automatic, 
                    BaselinePosition -> (Scaled[0.1] -> Baseline)], #}, {
                   GraphicsBox[{{
                    Directive[
                    EdgeForm[
                    Directive[
                    Opacity[0.3], 
                    GrayLevel[0]]], 
                    PointSize[0.25], 
                    RGBColor[0.880722, 0.611041, 0.142051], 
                    AbsoluteThickness[1.6], FontSize -> 15, 
                    Thickness[Large]], {
                    LineBox[{{0, 10}, {20, 10}}]}}, {
                    Directive[
                    EdgeForm[
                    Directive[
                    Opacity[0.3], 
                    GrayLevel[0]]], 
                    PointSize[0.25], 
                    RGBColor[0.880722, 0.611041, 0.142051], 
                    AbsoluteThickness[1.6], FontSize -> 15, 
                    Thickness[Large]], {}}}, AspectRatio -> Full, 
                    ImageSize -> {20, 10}, PlotRangePadding -> None, 
                    ImagePadding -> Automatic, 
                    BaselinePosition -> (Scaled[0.1] -> Baseline)], #2}}, 
                 GridBoxAlignment -> {
                  "Columns" -> {Center, Left}, "Rows" -> {{Baseline}}}, 
                 AutoDelete -> False, 
                 GridBoxDividers -> {
                  "Columns" -> {{False}}, "Rows" -> {{False}}}, 
                 GridBoxItemSize -> {"Columns" -> {{All}}, "Rows" -> {{All}}},
                  GridBoxSpacings -> {
                  "Columns" -> {{0.5}}, "Rows" -> {{0.8}}}], "Grid"]}}, 
             GridBoxAlignment -> {"Columns" -> {{Left}}, "Rows" -> {{Top}}}, 
             AutoDelete -> False, 
             GridBoxItemSize -> {
              "Columns" -> {{Automatic}}, "Rows" -> {{Automatic}}}, 
             GridBoxSpacings -> {"Columns" -> {{1}}, "Rows" -> {{0}}}], 
            "Grid"], Alignment -> Left, AppearanceElements -> None, 
           ImageMargins -> {{5, 5}, {5, 5}}, ImageSizeAction -> 
           "ResizeToFit"], LineIndent -> 0, StripOnInput -> False], {
         FontFamily -> "Arial"}, Background -> Automatic, StripOnInput -> 
         False], TraditionalForm]& ), 
      InterpretationFunction :> (RowBox[{"PointLegend", "[", 
         RowBox[{
           RowBox[{"{", 
             RowBox[{
               RowBox[{"Directive", "[", 
                 RowBox[{
                   RowBox[{"PointSize", "[", "0.01388888888888889`", "]"}], 
                   ",", 
                   InterpretationBox[
                    ButtonBox[
                    TooltipBox[
                    RowBox[{
                    GraphicsBox[{{
                    GrayLevel[0], 
                    RectangleBox[{0, 0}]}, {
                    GrayLevel[0], 
                    RectangleBox[{1, -1}]}, {
                    RGBColor[0.368417, 0.506779, 0.709798], 
                    RectangleBox[{0, -1}, {2, 1}]}}, AspectRatio -> 1, Frame -> 
                    True, FrameStyle -> 
                    RGBColor[
                    0.24561133333333335`, 0.3378526666666667, 
                    0.4731986666666667], FrameTicks -> None, PlotRangePadding -> 
                    None, ImageSize -> 
                    Dynamic[{
                    Automatic, 1.35 CurrentValue["FontCapHeight"]/
                    AbsoluteCurrentValue[Magnification]}]], 
                    "\[InvisibleSpace]"}], 
                    "RGBColor[0.368417, 0.506779, 0.709798]"], Appearance -> 
                    None, BaseStyle -> {}, BaselinePosition -> Baseline, 
                    DefaultBaseStyle -> {}, ButtonFunction :> 
                    With[{Typeset`box$ = EvaluationBox[]}, 
                    If[
                    Not[
                    AbsoluteCurrentValue["Deployed"]], 
                    SelectionMove[Typeset`box$, All, Expression]; 
                    FrontEnd`Private`$ColorSelectorInitialAlpha = 1; 
                    FrontEnd`Private`$ColorSelectorInitialColor = 
                    RGBColor[0.368417, 0.506779, 0.709798]; 
                    FrontEnd`Private`$ColorSelectorUseMakeBoxes = True; 
                    MathLink`CallFrontEnd[
                    FrontEnd`AttachCell[Typeset`box$, 
                    FrontEndResource["RGBColorValueSelector"], {
                    0, {Left, Bottom}}, {Left, Top}, 
                    "ClosingActions" -> {
                    "SelectionDeparture", "ParentChanged", 
                    "EvaluatorQuit"}]]]], BaseStyle -> Inherited, Evaluator -> 
                    Automatic, Method -> "Preemptive"], 
                    RGBColor[0.368417, 0.506779, 0.709798], Editable -> False,
                     Selectable -> False], ",", 
                   RowBox[{"AbsoluteThickness", "[", "1.6`", "]"}], ",", 
                   RowBox[{"FontSize", "\[Rule]", "15"}], ",", 
                   RowBox[{"Thickness", "[", "Large", "]"}]}], "]"}], ",", 
               RowBox[{"Directive", "[", 
                 RowBox[{
                   RowBox[{"PointSize", "[", "0.01388888888888889`", "]"}], 
                   ",", 
                   InterpretationBox[
                    ButtonBox[
                    TooltipBox[
                    RowBox[{
                    GraphicsBox[{{
                    GrayLevel[0], 
                    RectangleBox[{0, 0}]}, {
                    GrayLevel[0], 
                    RectangleBox[{1, -1}]}, {
                    RGBColor[0.880722, 0.611041, 0.142051], 
                    RectangleBox[{0, -1}, {2, 1}]}}, AspectRatio -> 1, Frame -> 
                    True, FrameStyle -> 
                    RGBColor[
                    0.587148, 0.40736066666666665`, 0.09470066666666668], 
                    FrameTicks -> None, PlotRangePadding -> None, ImageSize -> 
                    Dynamic[{
                    Automatic, 1.35 CurrentValue["FontCapHeight"]/
                    AbsoluteCurrentValue[Magnification]}]], 
                    "\[InvisibleSpace]"}], 
                    "RGBColor[0.880722, 0.611041, 0.142051]"], Appearance -> 
                    None, BaseStyle -> {}, BaselinePosition -> Baseline, 
                    DefaultBaseStyle -> {}, ButtonFunction :> 
                    With[{Typeset`box$ = EvaluationBox[]}, 
                    If[
                    Not[
                    AbsoluteCurrentValue["Deployed"]], 
                    SelectionMove[Typeset`box$, All, Expression]; 
                    FrontEnd`Private`$ColorSelectorInitialAlpha = 1; 
                    FrontEnd`Private`$ColorSelectorInitialColor = 
                    RGBColor[0.880722, 0.611041, 0.142051]; 
                    FrontEnd`Private`$ColorSelectorUseMakeBoxes = True; 
                    MathLink`CallFrontEnd[
                    FrontEnd`AttachCell[Typeset`box$, 
                    FrontEndResource["RGBColorValueSelector"], {
                    0, {Left, Bottom}}, {Left, Top}, 
                    "ClosingActions" -> {
                    "SelectionDeparture", "ParentChanged", 
                    "EvaluatorQuit"}]]]], BaseStyle -> Inherited, Evaluator -> 
                    Automatic, Method -> "Preemptive"], 
                    RGBColor[0.880722, 0.611041, 0.142051], Editable -> False,
                     Selectable -> False], ",", 
                   RowBox[{"AbsoluteThickness", "[", "1.6`", "]"}], ",", 
                   RowBox[{"FontSize", "\[Rule]", "15"}], ",", 
                   RowBox[{"Thickness", "[", "Large", "]"}]}], "]"}]}], "}"}],
            ",", 
           RowBox[{"{", 
             RowBox[{#, ",", #2}], "}"}], ",", 
           RowBox[{"LegendMarkers", "\[Rule]", 
             RowBox[{"{", 
               RowBox[{
                 RowBox[{"{", 
                   RowBox[{"False", ",", "Automatic"}], "}"}], ",", 
                 RowBox[{"{", 
                   RowBox[{"False", ",", "Automatic"}], "}"}]}], "}"}]}], ",", 
           RowBox[{"Joined", "\[Rule]", 
             RowBox[{"{", 
               RowBox[{"True", ",", "True"}], "}"}]}], ",", 
           RowBox[{"LabelStyle", "\[Rule]", 
             RowBox[{"{", "}"}]}], ",", 
           RowBox[{"LegendLayout", "\[Rule]", "\"Column\""}]}], "]"}]& ), 
      Editable -> True], TraditionalForm], TraditionalForm]},
  "Legended",
  DisplayFunction->(GridBox[{{
      TagBox[
       ItemBox[
        PaneBox[
         TagBox[#, "SkipImageSizeLevel"], Alignment -> {Center, Baseline}, 
         BaselinePosition -> Baseline], DefaultBaseStyle -> "Labeled"], 
       "SkipImageSizeLevel"], 
      ItemBox[#2, DefaultBaseStyle -> "LabeledLabel"]}}, 
    GridBoxAlignment -> {"Columns" -> {{Center}}, "Rows" -> {{Center}}}, 
    AutoDelete -> False, GridBoxItemSize -> Automatic, 
    BaselinePosition -> {1, 1}]& ),
  Editable->True,
  InterpretationFunction->(RowBox[{"Legended", "[", 
     RowBox[{#, ",", 
       RowBox[{"Placed", "[", 
         RowBox[{#2, ",", "After"}], "]"}]}], "]"}]& )]], "Output",
 CellChangeTimes->{
  3.634039999168005*^9, 3.634040243554452*^9, 3.634040306518593*^9, 
   3.634043579442037*^9, 3.634043665540255*^9, 3.6340439486843147`*^9, 
   3.634044882049506*^9, 3.634051625618598*^9, 3.634052038974505*^9, 
   3.6340521319844217`*^9, {3.6340770163825827`*^9, 3.634077027674677*^9}, 
   3.634077600933288*^9, {3.634077779719151*^9, 3.634077801576859*^9}, 
   3.634077925213215*^9, {3.634078055655182*^9, 3.634078077334199*^9}, 
   3.634078160611143*^9, 3.634239615367897*^9, 3.6342397860251913`*^9, 
   3.634288491676539*^9, 3.6343258655330133`*^9, 3.63438676327197*^9, 
   3.634393866622699*^9}]
}, Open  ]]
}, Open  ]]
}, Open  ]],

Cell[CellGroupData[{

Cell["Construct ODE System", "Section",
 CellChangeTimes->{{3.6340272161570587`*^9, 3.6340272213728857`*^9}, {
  3.634036947040598*^9, 3.634036949121401*^9}}],

Cell[CellGroupData[{

Cell["Obtain ODE solution", "Subsection",
 CellChangeTimes->{{3.634029206995576*^9, 3.634029218659655*^9}}],

Cell[BoxData[{
 RowBox[{
  RowBox[{"spec", "=", 
   RowBox[{"Table", "[", 
    RowBox[{
     RowBox[{
      SubscriptBox["\[Xi]", "i"], "[", "t", "]"}], ",", 
     RowBox[{"{", 
      RowBox[{"i", ",", "2"}], "}"}]}], "]"}]}], ";"}], "\[IndentingNewLine]", 
 RowBox[{
  RowBox[{"meanAmplitude", "=", 
   RowBox[{"Log", "[", 
    RowBox[{
     RowBox[{"Moment", "[", 
      RowBox[{
       RowBox[{"LogNormalDistribution", "[", 
        RowBox[{"\[Mu]", ",", 
         RowBox[{"Sqrt", "[", "\[CapitalSigma]", "]"}]}], "]"}], ",", "1"}], 
      "]"}], "/.", "paramsProcess"}], "]"}]}], ";"}], "\[IndentingNewLine]", 
 RowBox[{
  RowBox[{"ODEs", "=", 
   RowBox[{
    RowBox[{
     RowBox[{"Transpose", "[", "Stoichiometry", "]"}], ".", 
     RowBox[{"propensities", "[", 
      RowBox[{
       RowBox[{"{", 
        RowBox[{
         RowBox[{
          RowBox[{"ExternalProcess", "[", 
           RowBox[{
            RowBox[{"{", 
             RowBox[{"1", ",", "0"}], "}"}], ",", "0", ",", "t"}], "]"}], "[", 
          RowBox[{"[", "1", "]"}], "]"}], ",", "meanAmplitude"}], "}"}], ",", 
       " ", "spec"}], "]"}]}], "==", 
    RowBox[{"D", "[", 
     RowBox[{"spec", ",", "t"}], "]"}]}]}], ";"}], "\[IndentingNewLine]", 
 RowBox[{
  RowBox[{"ICs", "=", 
   RowBox[{"Table", "[", 
    RowBox[{
     RowBox[{
      RowBox[{"(", 
       RowBox[{"s", "/.", 
        RowBox[{"t", "\[Rule]", "0"}]}], ")"}], "\[Equal]", "0"}], ",", 
     RowBox[{"{", 
      RowBox[{"s", ",", "spec"}], "}"}]}], "]"}]}], 
  ";"}], "\[IndentingNewLine]", 
 RowBox[{
  RowBox[{"odeSol", "=", 
   RowBox[{"NDSolve", "[", 
    RowBox[{
     RowBox[{"Flatten", "[", 
      RowBox[{"{", 
       RowBox[{"ODEs", ",", "ICs"}], "}"}], "]"}], ",", "spec", ",", 
     RowBox[{"{", 
      RowBox[{"t", ",", "0", ",", "tFinal"}], "}"}]}], "]"}]}], 
  ";"}]}], "Input",
 CellChangeTimes->{{3.63402660935674*^9, 3.634026626449729*^9}, {
   3.6340266856336393`*^9, 3.634026731930999*^9}, {3.634026781010709*^9, 
   3.634026781995071*^9}, {3.634026925922042*^9, 3.634026927185758*^9}, {
   3.634027015042365*^9, 3.6340270529115543`*^9}, {3.63402708665731*^9, 
   3.6340270985742483`*^9}, {3.634027206386833*^9, 3.634027237645286*^9}, {
   3.634028975449473*^9, 3.634028995528977*^9}, {3.634366780010013*^9, 
   3.634366787016719*^9}, {3.634367197352141*^9, 3.6343672214382563`*^9}, 
   3.634382707636071*^9, {3.634382984242816*^9, 3.634383019906616*^9}, {
   3.634395688985882*^9, 3.6343956896767807`*^9}}]
}, Open  ]],

Cell[CellGroupData[{

Cell["Compare ODE & Extrande", "Subsection",
 CellChangeTimes->{{3.634027227900947*^9, 3.6340272356937037`*^9}, {
  3.634029182981064*^9, 3.634029223443535*^9}}],

Cell[TextData[StyleBox["The plot compares mean molecule numbers obtained \
using Extrande against the exact analytical prediction.",
 FontSlant->"Italic",
 FontColor->GrayLevel[0.5]]], "Text",
 CellChangeTimes->{{3.634395119160726*^9, 3.63439516008864*^9}, {
  3.6343951969181643`*^9, 3.634395232949895*^9}, {3.6343954264371367`*^9, 
  3.6343954570769997`*^9}, {3.6343957549956617`*^9, 3.634395759619672*^9}}],

Cell[CellGroupData[{

Cell[BoxData[{
 RowBox[{
  RowBox[{"Leg", "=", 
   RowBox[{"Table", "[", 
    RowBox[{
     RowBox[{"s", "<>", " ", "\"\< (ODE)\>\""}], ",", 
     RowBox[{"{", 
      RowBox[{"s", ",", "SpeciesNames"}], "}"}]}], "]"}]}], 
  ";"}], "\[IndentingNewLine]", 
 RowBox[{
  RowBox[{"ODEPlot", "=", 
   RowBox[{"Plot", "[", 
    RowBox[{
     RowBox[{"Evaluate", "[", 
      RowBox[{"spec", "/.", "odeSol"}], "]"}], ",", 
     RowBox[{"{", 
      RowBox[{"t", ",", "0", ",", "tFinal"}], "}"}], ",", 
     RowBox[{"PlotLegends", "\[Rule]", "Leg"}], ",", 
     RowBox[{"PlotStyle", "\[Rule]", "Dashed"}]}], "]"}]}], 
  ";"}], "\[IndentingNewLine]", 
 RowBox[{"Show", "[", 
  RowBox[{"MeanPlot", ",", "ODEPlot"}], "]"}]}], "Input",
 CellChangeTimes->{{3.634027075159309*^9, 3.6340270771834593`*^9}, {
  3.6340271082875557`*^9, 3.634027142505563*^9}, {3.63402744128006*^9, 
  3.6340274535030193`*^9}, {3.634028996918841*^9, 3.634029007511311*^9}, {
  3.634029172364069*^9, 3.6340291789607687`*^9}}],

Cell[BoxData[
 TemplateBox[{GraphicsBox[{{{}, {{{}, {}, {
         Hue[0.67, 0.6, 0.6], 
         Directive[
          PointSize[0.01388888888888889], 
          RGBColor[0.368417, 0.506779, 0.709798], 
          AbsoluteThickness[1.6], FontSize -> 15, 
          Thickness[Large]], 
         LineBox[CompressedData["
1:eJxtlD1PVFEQhg9iYSmJhYUFEkOMMUZEBAXcARb5kI/du3t319YEWkvbU8JP
gI4WK0ujxaWwMJHCyhiDQSVCIEFQNBGUj3v3OSYz4U0IeXbOzJzzzjn38uMn
0dQZ59zUyV/6/3Tt5JbfptrL8YNMZzqEz0k9/hc+b/iCzM+lapA6X5Q4U+BL
8mklVeBm8s/CLabfFfL/wa3yfTvVb/iqtGf6CV+TVy9TbcHX2c8H+IY0ZVqC
bxpuE+3HLcPtrH/O+tucZxnukKeZ3sN32M9HuJP1K3AX9Xbhu6wP57nH+l9w
N+v/wD3Skmkf7qX/EXzf+J2Dg58i+UzMz4up36f7+z78DPvtp9868X7qrREf
0Of3A+xjlXie+b4mnjfzGNT++0H6vyD+wOQbdkN6Hn4Iv74QH5Zni6k2iQ+b
+zRCP/zwI5zPsa9R7acfNe/hoZ6HD9xI/hj1uP9+TPdz47wH7rsfF/0+J4h/
Iz6h5+EmzXwm8XeBeAF+V2cpGL8NJwXjfxF+Q35RvzdfpP7nOidF3u82+ZHM
zqTaIT/S98tH2s8kIj98H0rU535LifkdkF9i//iblLSfrqzri2Ff1vWSsvn+
xNyfH+THnGeD/Fi/9yQ234uK9lMqej6+Yvw3611Vvxep6n6+yv6/0r+q/XY1
/b2UGv2I+5qeVxLi4f4/+u//McV5vp8=
          "]]}, {
         Hue[0.9060679774997897, 0.6, 0.6], 
         Directive[
          PointSize[0.01388888888888889], 
          RGBColor[0.880722, 0.611041, 0.142051], 
          AbsoluteThickness[1.6], FontSize -> 15, 
          Thickness[Large]], 
         LineBox[CompressedData["
1:eJxtlLsvbFEUxidCoiHIlYiIx0Rc74vxdpmF8ZwZZs48FRoJrVK7S0olnZa/
QK7iSJRudesRDYUIElQUnLN/q5jJXcnJznfWXmt961t777atXWe7LBAIbH9/
3vp/ewlnfOsQfsjBvme94EoJ+jYErpGLP54NgH/ITeHbNtXfIH+vPRsGNxE/
Cm4Fj4CD8vzkmca3g/vBHeCf4E45O/VM+XbDpwXcK7afWnC/5VeoAA+A38MW
D8L3ETwktb6dgEMS8u0feBj8Ch4pyT+KfnXgMfjUg8fhr/1MUE/xJHx6wFOi
PO36m/yq17QcH3kWAs+Ax8Bh9FG/UJ94I7ZeTOc5S/0+/LPk68Y/R7/wNXPw
CeKfZ23EPy8R31SPCHw+rH4mwv9b9Fwo1t8soN8d/kX4veFXXEmeJdYa6i8R
r+djGf7t+Jdlx7cu/Cuy55v2v2L5HKr+q8SrfqvoqfpG4cN+E8Wv5z9GPfab
mNXnSucZR0+tHyef3sc15tGKf438zfjXS/Rfp/8q/idYy+0qCfopoKf6MTdB
/gf0TxbfF0niL6Nekvlx/1z1N5HXYf7cX3HQA2wc+NCv61BP9U2xDywp6uk8
UjbfPe+LmyqZX5p9vE+S5v3SeaTh+4v4NPqp/pni8y8Z5oX+RnED8Rneu2ri
s9yHT/TLsv8F/bP0c2mxm2Xe5+ifgw/vl+R4H8lvcsXzdnOcZ85LIE/+IPzz
vGecf5NHb+67m0cf1W+D8zooX/shqpQ=
          "]]}}}, {}}, {{{}, {}, {
        Directive[
         Opacity[1.], 
         RGBColor[0.368417, 0.506779, 0.709798], 
         AbsoluteThickness[1.6], 
         Dashing[{Small, Small}]], 
        LineBox[CompressedData["
1:eJwUmnc8Vu8bx49SSSgzWSEKKVv2dZlZ5eHhMUqKjKyEIsqIjFAq3xJCQoWy
KilJKEJmJCskhCQz+3d+f3l9Xue47mve9/0+r0fI/qyZ4waCINTpCeL/f4Vv
rD5MFXiv8ZnP47RazWY4fO7RVg+XNEgbeZkscvI7mA5I3hBzyQdP4yvmr46O
wjp9lTHz9RIQtVvServrN9Du/THd7PIOXhuX7dJr/QMdXNdz19OrQH2X1b4P
L6ZgwymRgytxNXBmJs4xVf4vHMh9XfAvoB5ua5nrWEb/Bas5ityccxMoSVdG
a9T8hcq0mS7/nBawqz4QVfvvL3yt1uBbSG+DZaYAldQ90zDxK9r2/N12yNU9
zdBsOA0btrenzsR9hdkqy9ObvabB+iFd5oTzd9hUy3e/a3UaDp3O9lbI74eI
wuSVEsEZqJw3uu2bMwDqDcqdwdoz0Ml798t0+g9YuJmtNxA1AxudDlj+iRuB
pdwSHyb2WbBZsj4+6vwHFk0lIxtE5sD7Y3D5bZkpKD748lCZ3hy8utF6VC5/
Cq6u9fy75zIHWsL+Z71z/sLo8avn+PPmwOpwVcFU+gxw2fDmy8vOQ/hNa7nf
cQtQdX/LgJjKAnSJRigNO68Dv7bO+VMKi7AqEv6da2odfEQvet6lLcIONs2q
PWoEiqi6iGX6LYIsK7iaVxPY94HLBEoXwX+76qsXX+gw+XJblqvKEtAzyZn7
z23Et+/SrRnll+HOtqJH8cr06L7sfeSU2TLs2yaz/PgyPeZYOopd9VoGQ0ap
jG+bNqGvsKiGTN4yxDPsn1Lh2oxvE2c+MQqtAN+mPbGrigyoTbPv0SVW4Rl9
xnfOQAbMVWE/uY93FYBeSO7gOwb0Uy6YbFBYBfuNu7tOHN6Kbp03+exdV+Ex
Ha9YhSUjUq9HxmY3r4LcGlv1FX8mbNh3Q0fi5hpUr97cmVzGhLxqkuysj9eA
trrDrZhgxuSgd8rPy9fAf4WFbSiKGecvujceGF+D8iXGk7r3WHDTHR6BQVyH
rEC6tY22O9BLM5dxtm8drszWxDZe2oFTwbVOh8g8nvS4znsvZQdm2zbz3ScI
5LPjVT7YswMHvtLd0GAl8JaWgq/VMVY889eU6Z80gV5vljfsCWTFMQ72p7eV
CDwiX3nzdxIrNutzTDMjgQx7TfKvdLGiF+/PkftHCQzeemYsz5oNN5WJ84m5
Enj8itRFv4tsGOxz1PeFF4Eqy3NbtO6xoW/B08uCfgTOT1wR/drJhp521xVu
hBHo3pxyks6KHfX2/GfekESgoYHDn3o/drT9pX1EJ53AfZXiQXfusuNkjr74
vSwCB4tfJu//yo5hfxKlvuUTaH23ucOCxoEnDa9xFFQSqLjjrqPgBQ48tryl
iqmGQI5o29mx/zjQYttMnm49gc0BY6wh7Ry4STpyzKiNwGczBemGcxyYb+fL
u+srgTHuflKcnJwYqWWuVdlFoN4J+iM55pzYwiYi93iA7MOvdd2+vpyonyD3
fWiIQDrKTVdI4MQH9y7qro4QWKYpEPWljRM9A/O3vf9NYNLrIa60GU68bpRr
5j5FoL9cbtYZdi4stZ8TmpkmUE5UqWrNjAs1RAwP3l4gcEfqmuknby7MOUix
zFskcJLrQ//tW1xIiCX2py8T2HAj5uyJIi7Ui89977VKYA6D2ZpYKxf+bS+c
5l0nMCqUO27mLxfaN3u6ZxB06LjUx1vOuhN/xeuL0W+gQy2frJwomZ1IZOoI
am6kQ8EJN2Wq6U60sZ4+ak1Ph2unZWv5z+1El/PZ+cab6LC79x9tNH4nPnHs
1+DdTIevaO9+FhXsRPnxr/+qSX2n6arv5ead2Plcs8tgCx366htv1J/aiT4j
yf1PSG32nu0W2w5uXDIX3fqT1NIq3wR7pbixNDSBukxq5uK0/Ecm3Oho/bxi
gtQXuBYTWz25kUP/+7PXpO67aHZlNY4bv3XvlnYk9eHeXDexp9y4lbFJZ4Jc
vwA3WVAbuNHy8q5JE1JzZ57QCBrnxqsHGaTiSf9Dt7za94RxFzoKTTA+JeMb
c2Vl/SK+C6uPn7+aTcZv1ui6tKa/C9UzJjMukfl5I1P9Q9xlF8bFoosUHR2K
/Mf/2TxyF94aaOoqJ/Mb++/Cy+DsXRgsfp3Yv0bg3LHmtJwPuzChmL7fZ4XA
E+/Eo9uHdqGk6ImQe0sEfhQO8yboeVBzl/Wv5H8EJv5S0KVp8eCXXXmKh2YJ
JI7cOBh6igfvt50/0PyXwDMFozvzQngQZa1Y9f6Q8+OXPEb3jgd3VybX1/4i
8GHXbJtkHw82/nn9qn2YQCaNo28tV3lwYa604t0PAnvp6eKfqvJisLmyxf5e
sn9dbC522vCivQLzat43st/ri+03BvCi5sdr89s6CAy55aRg/YoXP7Uo8No3
Eigs2NBFr8CH67Ph815vyXkIE62WMufDKNGev32vCJwdDnpq48OHKqYHaiSe
E/jhqUxIQSEf/jrXf/R4DoEuqndFjx/kx3tHD/KI/0fOW+oUS+QRfhxwCBeP
ukGg8gbDf4Xu/Hj05b53H6IJZPy0Urcllx+1Orf09lwm8CnN3qt4nwAy6YZl
Xj5NINfrN9Z9egJYvUsjo82WwCB+Tu2tTgKYuJ9tjsGSQMpQDaddpgAeMHi+
jc2AwOlzB94wCu3GEcMEpQf7CUzRW9kgwyyIJ6OvdN5vXwcmu6AkbgFBbDn1
muVr5Tpc8iNkCSlBrG88L1qbvw7HH9OfaqII4vY1G/e2qHXgY2R+55EgiFr3
sn4lHlqHlM/8gTm8Qghhj+yVotaAaTiN7ZakEB5+Wm0pcG4NLq0J5VxUF0K7
facfVlqvwXGpvd/07YTQ5nE3g77EGvDdPHhoJEMIH3ue6zWrXYX75jCzR0IY
Wb47SbT9WwEWj/fXtqkKoyYx3tjRuwJBV7WFZ4yEcXFvSkh65QqceHnYtNJD
GNeGbglFxayAADcl/2ShMC7tspAp4VmB1O6TbveV9uDY0OhrFqllSLW/8oPr
sAi+X3y78lhuERIXIp/20kSwPMP55RuORbgdG+eX6SSCGUXyfHlz/yDqZeI2
2QgR5M96uLav5B94M+bLHfkggkZrK+VJSv9Ar6g7LExbFKud3o4OKizAJJ2C
yBTsRd3QFr8G/jlQfzBy+pOSGF6o4hbJqpyC2ZRK00EDMaT9Uq6LTpmCnMT7
Gss2YiirGxDjdWEKuOKp3Acui6HF82ibwxJTMBn0rj7+vRgaljdtOSHyB9KP
35W1MhTHW3vbNvHUTMAG7sPEyDEJPK5A67faMwqv2IV/r7tLYF5ng3hE1wh4
bl/9xh0kgWIhJ+8N3xyB7s3FxYbpEvgwO+uGHt0IPJ8TcH42JIEU3mKXnMGf
4Ng2//m8x34UmtaxVCn8AbXXs5PpgyXxKJvI7Rnm71C9Xvfi8w1JPFi3svo6
vg8qvP403UmXxD2fz1Ye4uiDEjMlevFKSRzYEJ9vw98L2Vx17kc2HUDh7bPb
IpW6ISz1t/qdmAM4Ma885pvwFYK2s1nZpRzAvACvood7vkJAiKK32NMDqCxo
8jS3uAO87YOzXzceQONLl9JMOtrh5F7W7d9ZDyIz8/ccob1fQOOZfP++xIO4
N9pqreBvM6jstl6aenwQX7Tz/XW60QyK8Zc5XpceRPfGuk7Og81wwPujvnH3
QfRtK0ir72kEPkWrQi8BKSz7Zh5MN18Pi28Dr5RmSuGDi06h+jEfYfZgesqV
F1L4TmJB5cLIB5hKq35p9FEK2RKOMTTofoDRUObx3hEp/KfUuHmFoRrGM5rE
QzmlMZv9JEvFk/fQ5XTqVpaVNFa/Ejly99lruG/74tXFk9K4cqfYp+BdKZw0
3/r9iIs00rgstTu+vIJhzcL9837SWM4f/p62rQSm+eg+6N2VxqPNLNK3nxTD
C3aLcZ40adS0u854sbsI/BmfsP7JlsZNm0IoUaxFsLZAOXH3pTS2+d07In2t
ALa1pS+MtEvj5FNzS+J4LjR+muUv65VGz6z6HM6NOXCrQl8n/qc0Gj6s3phf
9Bi4n03FK81JY391+d3w/dnQnalTwrQqjb89eCLrZzMhNTmxt59eBqPGBqty
Pz4EkWiUiOaQwaSqP9eMwh/ASHACxZZPBnNaG2s4vNIh58LoBRkRGbxTmnuU
81MqSJ+Or/omJ4OcTNzGPE1JoAb9xyWoMlgwXt//Ju82rCvIh63ZyGDQWv/K
0vZbUCkZ9aTVXga79GNamsPjQZ9Hej7AWwZVK86dfKkXA9tYw/lMAmTQpqrd
XSkpChq3dGrtuSKDh38U3eFmjQCLueAb9TdlkD+o4QXfmVDgnmh7kXZPBi/1
pTzLSQiCnsF9PT4PZHCpJEFELDUA0r4FbtB/IoPDnDk1FZMXwL65SYyvUAab
Fy54hEX4gGjNHpOpVzLYYvvfeJCjF4y+9TtfXSGDQxONW8N3ukHu8/rkxFoZ
5Hjl9Ktw2hE8c3dXujfL4KH1+dJ7x0+BTIbPKHbK4L6xqPKkHBuYTaxh4eyX
wW+J+wLellKh5Aavwq8RGZwxWTwV9NkIAiLOHnv7RwaPbNfy8XHQAvXLVaE3
F2QwdeK+7airIhC+Ox87rsvglAz9aQcWcahydWtU3iKLBXV1hZ/P8kHEqXez
zNtlMf5Wfc75LG4wsGLnHeSSRXnKw+L5E3uAycRZ86WALNozZ0wLP5OBJt03
ztf2yiKDylikqKgG3FLbfv3EQVlsEldSlLh2GCzkHJ7LKspiXoG0eL+AKXBL
lHRt1pDFKKGlxTt3LKFHcBtdt64sfrVge7ZT0g7Sdtrtyz8ii8tnrp1L++MA
Fe/57SRppH2TC9J++meg363nzpMTshjiPlfLbnAW6LiSG/c6y2IEN7NN3j9v
EK6w3px5Vha1rwlFx6dfAG1Xbg0hf1n0kE8q2JMSAKc5vp5PDSHtg/V26ngQ
ZLuY/0y8KYvJ2qPHebTCoYaNnZ8rSRYN9W5e6BqOgNGyFvPbGbJY2mzco/Qi
GiRYTarjimWxu/EFJDfeAKM3zCuMZbK4Yb72XEXsTXB3bJCLqpZFjvwxlSG9
2/Cs1ODhlXZZTNSo/cm3eAeaHBi613tlUYhzt6Dg30SYYq5huzwsi5vo2tfy
V5NA1l7nit+CLIrJDfoZm6cBlWnj69l1Mn+BKQeEm9LB9+X7v+cY5HA4tvyg
ydoDeMEIp9x3yeH03CMpkcBM6Hi+mvhLSA6tn4lwVdRmwfyJsmYnCTl8yZMT
4yv4CJSKlfGUqhxKebwt2zb5BMqOye+m2crhyOUBtrtEAfRumqG1OcphXXOy
w+mmAljLL7xO8ZTDsfWBPMGHhYD0UmuGwXLYQl+QbWFdDNV54r3wQA6VGptU
lIkS+Ekb5Xj7RA7X+V0zN8+XwGa6R8YqRXL4ZzL/cdrUK9C3ECmTr5JDVN2p
KjT7GupXBZLFf8rh4ZXD+u1y72DiUW9r9m9yPdGO3NJ9FcBklsIoMi+HD53v
DnwrqYCj2bsCBLbIY2/104YN399D61EOa3ZxeXRt5S3P0q+GrrStO1fd5fE7
PrKKiPgEyMA4+stXHi87uoTvlayDbC/G0o5L8jggYBud3lYH3prbjhXEyuNg
is8Ql1gDbPvBlOaQJ49SUpq8ZcONoLZ3x766cXksn73pLXK8FVLzuA7ddVXA
zkE/+rm6TqDn3MkQ7q2AGuGZ/nZK38D18s5vXgEKaBBxLu1K9jdQPModaHhN
Adsn42+Oh3dB059d71afKOAXxY+P2Q17gJDjP3z6lwKOG4wMMM9+B4fSPZYy
Lop4Klv+JrXnB7j31GrMn1XEWylvbrrwDoHvusfeN36KKHbx/ZESmyGI0H01
pxOpiPUDpUOr34Ygp8U4wSpbEbn+PHzD1v0Tpn+dbwkeUkQ2z0K+c8MjEMJT
a9R48hCqnTVRiOWZgPuB7uhmrYQvnjrOe9pOA73ZJeVvp5Twmg531I8r0+Aq
Fit72FUJ7drv/6Q8ngal9lyRPYFK2Fsiup99ZhraDo4zdKcooUb99KxQ1Axs
HTzTYtivhLdfUVjr8mfhvL6zvYSzMvaZ8JTaTc1Dj4DfscSzyvh3J+/Jm+wL
oDUXYb7ZXxl/bAtNyFJcgB0Z2XqDUcq4Q81vg8+lBchd/imRlKOMRfyjl29s
/gcDz07PbJ1URocMMXk18v51hNM+/JevCj6K4326sGMZ/j0p5qq5pILXbsQJ
KB1YhkyNTU8yw1XQoqop7ojBMqw4P/5sl6CC2U2voudCliHv9SRXR7EKTjmb
rkpOLgPTycAnldMq2Mip9q793Qq8mm1QTV9SwbMND8ukvq3A6WiBxssbVPG1
ekG65fQKlBW9n1ZiU0X+tNrz20VWwX0Tg1q+jCr27978gf3qKjTkJDQme6ki
Gyxu5VJfA38YPnnRXxUvZvCpCVDXQOTLoRlaiCpO0i7vmHQh77+rXTvZ4lXx
izeL4o/bayBJEToVla+K125y3Ng1sgaxc09nfCdVUX5rm7jrlXVQurZ+1Wxe
FXk1ZQ2qEtZhSMCUW3pNFX9zZRT3Za+Dmv6s2jizGv5Id9A+VrcOE0kqEacO
qOHnUPEMmS0EGmEN91F3NXzj66arpEugeVRY2RdfNZzc3mW4bkzyWDOcPHZZ
DbmaosPTzAn0Pvnqkct1NaRcsKRzcyD5POSJYliBGsYKl+pLBBOYWevYtbVU
DT2NQhlKrpK8tEM4KP69GgbyvRzgjSXwfXrSh/utashpccDZI5HA0YoY81ez
avhs9uJNyXySPxj0/2msqqHVhvEfF0g+WqHQp3zYpI6Gp0qcEksJ3D5w6Ucr
lzo+eP4o9WQVgdziypHWu9VxOUtx75Zakr/OzUn071NH7g8fQ8MbCFSk8/T+
raSOVyMqrDe2E4gGEly+mupYlJnwmJ7kOcObw6VLBurYIJJ6rqeHjFfIjo7h
mDo2Cisf3D5E8tgZ3qzrDuooEvqTcB0h4y/8qs/pro4UO6VtyWMEXtWkxAtf
VsdNx7dcDZ4i8Ho0k/yTq+qYUJ/eJjtD8mpL7Vep6+rY/56Lp2yOwIxdVwNf
3lHHeGLyCC/Js3mnNHerp6njQM9uRwrJuy+frFZWPVJHlrwsi2MkD1f8LXUy
LFBH0yp/TjWSl+uULzC2vFLHEb9bSdMkT38JlX1m+V4dt+6e6Aoiebvv06Rp
3yfS3mBsQz/J46OsuXOnW9Wx25HPhZvk92lr53vjXeoo/KjxiSjJ98sP9qh7
/1BH482c1xlI/qcf+97/b1wdJwdPsr4nNYtsSnjwrDqmp+yRNtlCh9wBVmKb
V9Vx4VbjcBGphSs5GmI3aeA10TaZ/39/kGRsOcvOooFmYZ+Y//99QtEsjj2J
SwPL5KICvpMakwxKBHdr4MHtgwH3SG0wuOnYo30aWPOwmlX8/987JCrXDkhr
YFYwv9Z1cv3j3kEZz5U0cFS6i+UT6a/TaxU9VU0NzNMdDfhGxuO1YeHXewMN
ZDNWiH63kQ4DDIvj9M008CvSqQeS8YffOivTZKOBa3yU+0xkfq537W+3cNDA
yf7gYh8yf4nCo/49bhqoWz4fVbBK1sc1k8/BVwMfDPPsq1om61N0suLXJQ1M
jTG7m7tI4Dutb1sW4jRwhvU/9rVZAt11VSot7mjgksv8U99psh/1ky89T9XA
U9TKuso/ZL8csf17Ll8Djzheqvn5i0ABSnluc4kGBljZfng9TGC92W4nqQoN
vHk2LtT5B4EiVgNdE80a2JBe4aVP9mOzjdZ/Rt80kC8SKi91EnjZ9qFJzoAG
slj2sUV/IbDD3rHaeVoD+V3ObJIg+z3K49fTQXZADU+jwBvkvMh7Gbpo8pG6
p481gpynAe9c4XQRQAl5fXMLct5U/D3u2ioATqZI6wdlEvj7yt+QThqgc3dA
7wo5r0lXzVQP2QF2bz9e/SaCQL2o4rn/nAGNw5ZkzUMITI8770r1BwzVF5Ng
8yHQLHGR2ngP8MdBT/aPNALXkmxYDmQA7vDsrDc3ITD3/pvamBzArOwdXOWH
CaR/eFnd4A0g1VlyUVCJwJKndPuqewD9iWkJyZ3kPA3Qr/ZsR3w28X1sPoXc
3+wVbJg4EAevNS3HRK+DypBjiSo34h1OGYfu8+swMvzxXJIg4gmeM29zjqwD
TkQNW8ogRrY9t+JaWoPpeabmVjPEAy6bWAP01sDNsm+xlIYIybZVl6TXYKgk
f88DG8S+6dFgfZ416PA38ztrj8hZI/Kf2u9VKF26K8DkjXj04cG0B/GrELIm
7KF7E5FDrMX7+ecV2L5ZmfFVEyLd6SvXOvYsQ5QTo3xaG7nt2LuPl29ZBqKm
2zbiK+KGBtq1y+NLMB0ZVGj+HZHxmot5cNESdGyttvo7iRidpWuUobEEqcwm
jyRYNPFS0dbAZpNFkOR01LlvrIlqmZcUtawXwLxpfL6ToonnxLdki5Dn56Vo
7yccFpr4WZTxzSjbAnm/CmaJtdXEA0HJkdwN8+A6nNQZ4KmJPSaOOeLq8/Ck
pNndKl4Tz4puvp3HMwd7bdT+Y/+iiW8/i/ry106DUBr7cPQxLVQ0kVZJEZ8A
dyVVx8t2Wjh07XqC1tA4vGyxH/Jy0MIPI8uWG9PGwZC+aNDSTQtntyu+7eQY
B98zlO+igVrInm/vPkM3BrVycZ3vk7Swp2Di7ujgCJyt3Vy/+E0LmyLEO57X
/IDXpw4a/u7Vwo6GLv7uyB9Av2zxqX9ACzlMHe6B/g9IPJBVU/NLC6Wu7fCv
+TQIlbe0q/9b1MKqDnGpqaYB4LINeSuzSxt324zQeNu+w9u/i/lnrLRRzTbm
9HxhJ7wc6igpPK6Njyp22ZSrdULB1+J3iye18cNxj1772q+Q8dajKfqMNp6t
ft1sONgBUdEDk08CtPGwnU3LF8F2MBP6dGAsRRtdBBZ/vqprAWOObAXZB9qY
xWjJY3a6BXS3hKkHZGnjeeVSg7G1ZlD6rXaE8Zk23sla8dh9qBn4SwvcJd5p
43DyroVs588wSknMdR3QxsANZxW3VdTAoPb54qKf2pipX+Xxg6MGuhXN3iz9
0sZgp10Os24foZGPqf7atDY6lzL//iz4AYpHg8dyNurgxfcBDq+yKiGv+/j0
9BYdtA4QnShgqoTsRuUlFSYdvDC668ry+feQ+Hxmaz2HDgawVJ28ZVIBQSHO
4uOiOqgX+anyoEYZ+PvoyMhJ6OBvK5akfpk3cM5JSDnwoA76+/VzOUi8htPG
3frbDulgTeDL7knxV2DAbeKyX18HaxOsXz11eA5a2yS9fIx1sPTEd6ZzQcWg
tsbg/4aig5srqkb3pxbBwaHKSCNrHcxyvTp6b6IAOAoUH7m56qA5l8nfhJhc
sCOcXqd56uBh8T5lQ+4cyKH897nNWwc/fw9fb372GODvzIxqoA5GHJYM81zM
gmuae7Z4Betg8NGc17eeZsKXm2Y8mWE6+DB1uTHD7SG4yhYiU6wOekZQjqVu
InnpSj8V43XQvdzYe39VGhBt2519E3TQJflNv+CN+/Cfj2dcT4oOPnFzN9En
W66/6n76jgc6eLw45sR1t7sgwfG5WCdLB7loGdYbo/6Diuf7u/Ke6qAXc6Na
6upN2Lbp2O/+Qh08OWsS/oUWDzSLawTnSx2s9tPgLImKg/SsUnaD1zq4QXpD
34XYazA+N7r3crkOJn4qZ114FQmKetwqhZU6eEtK+6gOy1UIuXP4yM+POijP
eYjZLfYKcB3K9jnSpIOZ/bvbfm++BKci2yNC23SQWUxYa/ifH+R9pU968VUH
T1wzOTmm5gvz++Sf/urWwUm9gEvb2rxA09+hgr+ffK7wq+7FBTeIrb3VZjqk
g7JfmXzaxh2hg7ty+OooqfWMI69tOgVCZ/4ulk6Q9bvPwtgbaQ3upYLMk1M6
GPlj0UD0qBmUbKUICs/poPH7gmCxMn3YYBMsR1vUQcmOff7q3zXAOOeZ3rVV
Hfzadlcq30MG7i71WpfT6eL5U/4+MYeFYdCQ2WN6ky5OiGyKvrSZGyST1UL2
Muris1/Zv4pYBMFv3O22DYsu9kt8LuB1PQiVqsnZ19l0kSn87M2b11SBObau
tJJLF9VyA8yqw/TAqmexYZ5HF5fkO0J+jlEgQ1K8X2K3LsnjGvvu9lrC70tW
Myf26KJ9Yy7jH6aToPQ5cvPtfbro8uLN7Zqm03CFv2RXzX5d1LquZKxyyBU+
ewxLLkvp4vAHCcE7Ql7AXc6JUvK6eGNSWOP9RR9wYNGlOijp4rEGM6cdIn7w
7ISv0101Xcz6LZbnJRgI/549vFiPuiidJTnU4BkM2uutses6unhyqetP5JYr
cN1kQ7qcgS5Ge7Ao3QoJh840mWLnI7rkPZbtcoBwJHhi/LcmCzKeLr+rz/pj
4VX8u4mNNrrIzXt0tmflBmwcmFw/dEIXW9GFuTP9JiSGHtmb7qSLhS1PiHDh
/6CqktHHy08XKxjTnHW574P0dJfZ8UBd3NV1kGgWSoNUoVxZ/WBdPDPiaOiY
mg7+IUbTuyN1cY+0nfaFtgw4qBF7rumOLhqsetS6ZT2CZI/jpm+SdDGloEzY
489jYLgvKfMoVRf7ss5vWdfMgR/LDVNB2bo4+ffUnnLiKSSWMnsdfKmLNUK7
Nm/wLoTNv3pNeF6T7/u7DU0rFYEP9zOpzeW6qE/0NbHTF8NRv6N/ej/oYt0F
PYXO7OewUeGGZ1y7LrrGfTu+VeAVeBbs8JiYJeut63Kmuukd9HzvN+78p4sx
kX6ra24VYLC9ULJ6RReZ9YbXOKYrQMTTdCKZXg9//DeQs4e+Er7tv+VmxKGH
Yse3/I6BatB5xO6aI6eHeodv3fFk/QRFHT8M7hzSw/+US29vfP4Jdm9+Ln5F
VQ9z4rvuuVrVwdJp81/W2nrI7uMx+TC7HvKF/3PZStVDS8ZlnQtWjcCTyuXs
4q2HZ/bsrore0gqK+1KaHl/QQ8myu09rPFvBrEBI6VeAHnLpN/Uud7RCTKXk
VtcwPRz+HramkdMGK8NauW4Jeth2ye78/LF26JM6+8fzpR7GrcpSjo51wsP3
NX7nl/RQs/TR0FnTfpD86R915cph7NWgv568Mgo/Z9lab4To45Pzb27Ia8zB
hdcxbL7h+ui1wnir3m4ONofQU62i9JH1vH8sJZQ877fNtwnG6yO26KkKV8+B
i9C39sI0ffz3dcKtXX8exo6kfWsr10d+hsT1DUcXYDJ7/8DOVX0sEntP36S9
CEHumUIrhAEe4rILE7BfBBZZfvt+egPkeUSzMApZBKm3LD8eMxlgocbrfypl
i+DV9ndImc8Ahz1eVJyWJe8/6yWjx1QNcHz7yozfzmWYt9KZSrtogC8ZDKpc
36+Agr93aedlA7znW+Sf0rMCvnfTr7BeMcC1hRP2CQsrMNO+whF2zQBXHAo/
fJFchSmzF8pOyQZoN/woMDphFX4Z7w2TfGuAv5RkfC2s1kDM3dzY8b0Bik/0
rT47uwYuMVc4Uz8Y4I6euq01EWsw/Knv0fZGA7wTuntM+vkaDOrdbZjuM0B9
kaqU79vWoQcZuEoJQ+RePPjU+Nk68J5U/P6X3hD17Z8JHn+/DjbBpx9LbDVE
hX1nHu75sg7f3laopLAaYnvX2tlv/9ahQ+WiXbCwIVp/05B0200gp80jsVd7
DdFYsR8b95H8fbH975SEIf798ZdgkiawtUQm3F7OEAV/Ro5wIYFN8mOPdXUM
MY/l3janEwSymHN7B+kbYrzlKbUkRwKP+uiplhgb4uYu87FH7gQ2FGZ8FrMw
xFX/bmWTAAJrDx6b3uZkiJ+7ganuNoFbjka/0XE1xNid1+M+3iPv9x4l4Zc9
DfH289DY5DQCP+Sy7/xzwZDkN7vExhwCK8UaVFsjDXHagn/Z4h3JK/uSWypj
DHFBX+1ZFcnjEaKuzsU3yHj0v+uykDxuIMxwO+GuIdryOfQrNxOYI/hV7Gqy
IZp/4qvkIfmFaXd2+fk0Q2SVY9Lr/EryDq/OGO2RIVJ/q0+P9hEoy8MecjjX
EAPOWy2qDhKYwD3IqZRviDN1n0+5/STQijNEc1eJIb7o4RCzGyfwNbvJ161v
DPGOgszZPZME8rEJeCyVG2JvR9OvKpLPv7OUJXZ/NMSG/eLG90geR+aYgw11
hsh06SB/4wLJf9tsqssaDXG3BG22j+Q9ekZxm6ethojSPrX1JA86Mfz7c7/D
EG8E4u0EkhdrN9dcvd5lSJ4XuUeVSZ6U2HSHN7jPEOPGHsyWEnQYu9Gx8Oyg
IWaysQZzkTw6SSd/+OSwIZZHDY8cJXmVQmzspYwZIkvTdnEHkmeL1lq8NScN
8ZNzgBqV5F2O1XQG2Wny+WNZvt0kD59fPpsqPG+IN73+VH8kdceihjz7kiG+
/9yrYEjys9I/5rqNa4boexk9///7gaT5HrtZOiMMUbfxGCL1ymzu3NAmIyyr
95D9P5+fmAmIad9qhKs/35b9JnXFXwOhj8xGuMswblvZ//l+irvkJasRjrwQ
EHAiddjkiPEjTiPsL5+dGSfXH5p4OXh3lxE+fZtz4wip9cav+kfxGyFLa9Pc
NdL/x7/MWS4KGeHxqEWJTDI+xtE9mWdEjfCP+1u5e2T87sPTyjbiRijAVMjh
Suanceh9k+EBI9SaPtPKRfK69I94R1UZIyzOvXwujczvzQG75f0KRlhbHTq/
cY3A6e8Hb/IpGyFdRLyTzgo5P32re5nVjZDdQqHu5BLJ493JZpM6RhhbUXf7
wDyBAd9cR/v0jXBDZwhz3wyBPV+Vg5qMjTDnimWG618C0758fVJgboT5kX91
uCcIJNqy4YEVuZ5ggJMyye/2Lefbbx43womxoHpFkt/3NrLT+Zw2QssX3+99
/E7yd8PgHQcX0r57hJA1ye9jdYWS5u5GCJetxGpJfn9WY2Kl4GuEh/g4plRb
CFR4H5O/EGaEnJUnuC9VkPO3a0ejWpQRVj5WjLr5hkDauYSJ0FgjPHVIYeTy
SwL9he6LM/1nhLLkCd6dS/Z76LOHgtlk/nQFPfMTCKz/JlvpmGOEt3etqwVf
J+OTKenPeWaEERl7evZGEbg68I5foYT0pz6UaY3cD1Cr5a5BrRG62yhUNZH7
iWmSxcvrDUbYJb0975QlGe/0ty9tzUbo7evv30Dye1jGIOuJb0ZY/+8s7QC5
H33cMBvjPUbGezzOQZDcz4yruEKSmYwxjJ+vdCB3HWx5k1P7dxjjph0y2fqJ
6+Dps/utKKcxHo+7+MkpfB1u7BFbyuc3Rt9thofrjq1Da5iyb/VBY7Qs85FT
3rIOVjrHXX5TjHEikfknh+kanEnpj5C1MEZi/39vBJXXIGD2dJaftTH+ZsjK
GBNcg+RMj0E6e2O8qhl3/fWfVeijDz7O5WOMxWZfqFbXVsHhwwMK/GeM6TEu
FcvFK/AxwD/A654x3vfJzM9OXAExaZPMB/eNsePqo5Fdl1dgImllYWO2MbqP
cB05pkueP16WabUvjTGSRSXXqm0ZwnmZJ007jfEuo0TNy59LkH3OP+Y07xHU
bL9ouDryD8b4TT5GPziC2RUWKbJXZ+Fs0ccy76wjqOe9PsXoMAuzehrFx54c
weDX+xTacRZWzx5IP1B4BG9YrdZqrszAjsptAS0VR1CqgXH0mvcMKDrVHtjV
fwS9D0tcPGY7DaHPNP97LHAUs4/Sa01JTQE3yJ+uST6Kk8+Z3kS0jIDxgVM/
6NOP4qiB/svQ6BEI5r1ur5V5FCtzbf8r0ByB4YWRk2/zjuK/a8du5RcNw4uC
ZNvit0dRzP9zs9Xdn2AmvNEy7ftR3K7gPx7p/gNiN7Ua+O0xwZ21DCCR1gcV
M2u1z/eZIENbd6GuUB/MDOzXn95vgi6y7934MnvBpvyqnoe8CW74JuO7Ka8H
xP2UtR10TTAv4CGF4UMXfBxNVzNxNkGv+j6RTv6vQNdwVmpfLmnfa6fa1oBm
sLqnHsiXb4K1jBsk3ASa4ZnTthrWYhPszN09ZhXZBDZ0j06svDbBMSnfiGyh
RihS7ItrqTNBJVZm9xK3ejj9wHgicMwEb6qc95C2+givPXmUzk2aoHP4KVv1
8g+wQ200zGnaBC8vnxNW3PsB3naE8ZoumeBJui+mc8tVsC3CVpR9EwXTnycc
nCp/D6ffJJiPclBwWDj3U4PBG9ieEbg0yEVBlXARmwcWr+F1lH16LzcFZzhe
atx1LIUdNOmJVj4Kata06C7cLIG3U/Vhb0Uo+DT6e9gs33Nw+Vok/movBctS
BJk0DYuBo/xeU5EYBTk4ymU+BxaBa4wz72NJCo6blnAXjRcA196NxbfkKfih
dL6Zay0X3jONWcUpUvBQpuiKw/0ccJ9pXotUouCGuq55B90nUFmRanhZjYLu
u1cKbuVng8ejq1N+GhRsbbse13AuC7ivu9/xRgoqPy6/0KSWCWePqQw661Cw
S5GarvP7AfBoCUXZ61HwPKvIzYrWdPgoxnDQVp98rjbkInslDfjm2y+aGVOw
niGjY9grGWrjz7Gqm1Nwx3k2zRCRBODLpnt7gEbB7Pr4COuIW+D15qaLgBUF
DxR5P724GA87hwvfrR+jYG9uYMDRfbHguqzpNmVLIXlKYiz0fDSU72jlGrAj
/beX/O0zHAFOqtMelQ5k/i3kX7yWvgKvKVd2FTtSUPZkrqAwYwiwOLF9eOhM
wbktu4kepktgH5jhlXCGguZs6ttMjPzhZbws31U3Cg7mXPTMa/IFxuzKmvMe
FOTJe/adSDoHJ96Y+TidpWBG3k7WInMPKGoeFLA8R8GCtlDRMDoX2DTsXXfY
h4IlFdKa11UcwGp5wwWl8xTUz4n72LxuC3k7bguJ+1FQeuZwm8ZDGhB793ze
dZGC/YmFW0PtKGCuWuzPGEjmP/vrfw5n9OAxRVtk+RIFfd3s+p/GqMGKY1vT
eBAFf+7R/cjxRBoogQ6BPSFk/f81NkvRhCEzfmbv5ysUFLhhJb6mxw3/ssJa
34aT/XmF542JLz8Yv2EPehZBwYaZngIVHglIb34onhZF1oPh0HC/0CGY+SnX
fuMaGW9Wl3niZy3QW64KCYmloPydU1U2asaQtMNc8tx1Cm6/5NV4dZIKk6JD
X0/FU/B4QbXdu682oKXqG2Z2i4JGzJsXB9xPwR0KvZR2AgXFC8JqVZYcYcwx
oUvuDlmfl39a2tjdQCNQJEIkkYKJ2h6rdce94Gb8cxnOJArma7pyvDjvA0NZ
Or2bUsh52VqSnvLlAii9+RI1f5+CwqkeJucvBkD/z9nvXx9Q0ElHu/qYYSjI
L4fH1D4k66P1+U/Q1TCI2sF5qDSLgo33i/j9f1wFaVWF60lPyHkMw3M1W2Ig
nPJBOSaX9KfWwX1LYxx0Olr8DHxKQTkNV/2Lx+IhOP68mm0hWU+bDTeP+N+G
1qxNo0eKKZhEL8SYLvgf7H3z322NF6T/O1ILDnbdgcafL8Z2l5L5jpJfHQxJ
AuFl3Ts73lCw7hbL90WPFLiwo0OT7i0FuXmmVaTcU0FAdT5xsILMvzLd5V9H
HoA3JUKnrZKCt49Vtd51yoCPjlxTVdUUfOH3+1tV5EPwiFc8nFVL/r+lX/uV
H1lQ9vPCnHMz+fxd/QwLkQsjj079vNJKwdn7Iv3CAXnA5mrcfv8L2W/jL3Q3
rT2FM5NCL9o6KXjPeqUk5ia5Xyw0+MIAqUNa+xumikGztOS0zQ8KLl06dyLz
y3NwD8wwP/+Tgr/MXHZrv30BVet+8rm/KFjObZFbnVICXgx7ZrmmKXgxwOCW
RcIbSK5jHpKZpWCRnrXI8P0y+Bj7r814noyf5cXazry3wM/aWHxliYITlZ37
jTreQd2uiz6TG0xxpMZJ86l0JYjub5r+wG6K/bEv3v63twYov0sH+zlN0dt7
+z++phq4lJ/ZurzTFM1DvQo/XqyFVrmAIhk+Uyy8xVXj2/4JQtREve+LmKIW
m/WT3qwG6DoS+NdXwRR9n7YsjFNb4LrXvqk9lqaYXPqqmmVbJxhm2H/ksTbF
885/7mtc6IQtX+6nsB4zxemAIsV9g50QcojDYP2EKcrfivHhLfsG3mtERpcT
6V+aS5KtfzdYxnZRb14wxWvxdKVPdnwHwcdxJWv/mWI31ZTR0/oHFH+fCfr2
xRSlH+Db5cxx0C+PvrfUYYr2FmdZMv6MQ0/K7ue830zxpNirTieVCaC3Mfpl
22uKS6Pxm/WaJ8D8SwZ18Kcp9rz2nJJZ/Q2ztaZi4/OmyBSRvFvtwBTIF+W3
rHCb4bPHZ/Yrx06T+6vuBD+vGWakOh5iKJqG42e7NwO/Gd50urDW+HUawiW3
qIUKmaH1NpEG3DMDX7JPZG+SMMP6lJ6f6aUzcD6ZOZBF1QxDPjL+zv8xCy/D
3UQEbc1ww6RFMiG2AD2tpqL8dmZY1y7+eKvBAtAJKe3lOWWGF8+8vLdwZgGM
39KLcTia4S+ZpN/BuQswMHd/P4OHGZbc7WiWPfAPmJybZacumWHr4SPWjyQW
wd5AQbMixQx5V0yecDEuQ9RdXq23qWYYzbc0W7h3GZ7+pNN+nU7ar35hJ6S9
DP9CG3WeZ5Lr1+CzgMBliHvtrP84zwwHRypnto4tw6v9SSbxZWY4nRz6S7Z8
BZhZ1m1P9pjhXc5n+1JgDXquXT9N7TND4vZzmofFGuRsEXDT6zdDXSeGnVvc
1kCPTt1fcsgMH6Qw9dz6bw2CZgNu/Rs3Q6moVIYNo2sw2TX/MX7ZDC9cNN02
F7oOZZYRn8NWzbBH9q/cvoR1uPaF88uFdTM8Yd9ewZe9Dnsb5QeOb6TiRP7x
L5RP63Divfey2DYq7rOL83LdTGDjo0mp9zxULFxm8GPQITBFJEjxOR8VXbdY
7Zc0ItD1AbP6IwEq1tYd95cyI3BzsqRhnDAVyyeOOX2xI1Djuutpawkqbv2W
4pxwkeTlbUuuxpJU3Lztv3eFwQR2RUafg4NUfBAY2P70KoEXQh8HicpScXj+
8lfNmwTm+w4n/lWm4s/xhdCObAKD/p5PG1KlYtH337tHSH4w9tyU/VWdinIj
WlXtBQSOOosUv9Wk4p2vpZ+MXxP4cqi4tECbiv/dLqZvLycw/JR2xUNdKkZu
LZtVIXlf8Jj952gDKra7H8lKqydw8uvftktGVIy/MKqd2kRgmXlo19kjVEwW
tTQLaCN5/Wj6iIUpFc9G1oXWdZH8VC81qU+lomD18XANkvdnD7+bVbWg4lRp
b+mNAQLjNfvohK2p+GhsLeTTCIGKbrXGcIyKHPJbXf+MEdidUHT3uC0VW20b
hCZ+ExhSnjJ40Y6KhJxg8juS9/eORhy4e4qKb4J6as+QvNfAes7/uQMVdzN9
uz9G8v851WNVLY5UPJz9m0nrH+nvdSlrJlcqQtdcuC/Jk/avdmWKu1Nx7pyf
nwnJm1sGN/7R86Ti238Z3wiS7/O2TSqf9qJiQMeLzCiSV80UOsNDvam43ed3
yzDJs/9OVDal+lLxpGKkDS/Jv/ej8njKLlDxaFTFob0kH2sV3XH85k/aa+6w
30Ly82h3SMF8ABXfFci0l5P6+ia3ZfbLVOw+HxZjTPK3nJSFnkwwFaW67a4W
kLrTCm4eDaXi7aBzlWOkDroi3uMWRsXvq/Za/+d7kTz2fdFXqTg+30c/SOpP
7avnsiPJ+myJ35pGas/1kbKqaCpmfxakyJKaQ7x1y0AMFXXk7DqTyfVfm5WZ
rcVRUfifXlY36a/dpez7vPFU/LixqewvGQ99dvyo0i0q1ghuFe0jeT6nKUCO
lkDme9eWoXQyfsri6SCfO1RUKe1aVybzMyds8ik+kYpdn/4LekLyfJKxMsez
JCrKchk6/VklefTCHrv6FCqyRu95u43M/3Aac85oKmnvNyV2bZHAmE8Ls5se
UFErmqe/ZoEg71kDsOchWU+6X9XOZD07+BquYRYVG5ZEDvdNE3hJ72W77SPS
P95DPvvJfhDyShcMfELFuK1RFiZkv7hX+b588ZSKuoavPXnJ/mL7fYKuLZ/M
TzZ3ZdUPAku4DIynCsl5aVffot1P4AZX/kGJl1SMuVFW+JHk+cQdH5nTy8n8
ZNXcHqoh51WlwOptBRXvb/4crkfOxw+HpIddlVS0qy7ZHELOz8EST2XOGnJ+
WUyFAp4TWG270/FaExUNdC0841LJ/SCSruBRCxU7zrVmP0skcHvh+FJ1G7l/
nHHWfHyLQBv6ivj1r6T9HWw7RSMInMpxKfPtp+KB288f6LsRuE/n4W+PQSqW
Xf7vUc5pAk/09go4D5HzXRnDOG5LYP12aqj1KNlvSgzHtlAIzPZV19OYItcz
NrYtlCXQVoOteQthjmi7zbrxxzokfDWmo9tgjlKLB60CW9ehzitSdmmjOd50
2yD1q2IdlB6uJExsMceunyejGe6vAwfDiHXLdnM8xW3tesKMfL/lzY+k3eaY
sHpN9FnhGtC5zXMkCJnjp5qPC3Epa6BEL6MXt8ccNyzXfpKLXIMsxezHwfvM
UT/2flfrsTUISY73OC1ljoa0ecYzG9bgkKPjwgEwx8cdr8QNdVch8x/Ltvcn
zFFH64T988xlKNLIDBk6aY5GFWpHP0QsQ0W48vwWB3MMVuRJeuCyDL07Tg8c
dTbHIs39+eX7l4FLvLSk56w5dvvXBSTnL0GUtcPpfyHm+PNEj+KZZ4vg/rrk
rdRDc3zp5RXUFLsACpdOeqWOkO/fyB3cMDMNE1Op4yW/zLFeXqLs0+dpyHDs
dWoZN0e75cOboh5Pww4TG1v6KXPMGRt88Zvk9Qkhc0PXf+YotnRZ/1ztX8is
OSyiuNUCLU80OC2kTAEHu1TnZwkLvDuzNXPw5gTUR3pQRyQt8GsUdTOD/gRc
WcltJKQsEC852xqsjcPUT7EPcnIW2NnzLEjUbRwaXgkX3VO1QIG7yZquemMQ
foIr1tHYAkssbG7Z0I/CzJNVWPWwwJZFsa8mj36A2vXYB9NnLZA4Liou7PID
wr15N46es8AKxVcCsuI/gENV+WPreQucbt/Esz1vEBQbfI0fX7bArfLBWl3P
B8B/ctyKGmeBhs5WFw88+g4rsl3nnuRZIOOIscxMYifo7DzTlvrMAsOK+dY7
DnRC7PKCfEKBBTZXTmb6VH0F/mrOf0HPLfDR2lmvvqkO0LAwDTIvs0C97bqZ
OebtEOJXe2293gJXktIZEjRbofaY5cTsZwtUPy8R1TzYAjtw+MhYkwU6RXRb
9Ie3wAMGetb2NgtcFXNkDqlvhsp7cDen2wJb3xh4tn9oBPqylw8txi1wP27e
7+T3CUSOpBuc/22Bcs3BHbtra0GnL/pPwh8LZOqU6yd4ayGMsFX9MmOBNe/S
D+nVfIQNuhvbzFYs8BvR7q+kUg3CHRP+3msWOB/T1R+ZUgVazh0Ctwgasgg9
5+Gmq4LQ6CeuLfQ0jBjkntnc8h6IRpMNFGYaDnZ3funnfgeCdsqPz26n4U2e
cBfpDeWAU8JHb7DSsJfnuYbUVBkEs83fa+SkYRgrpw6l6zWs0VJkjgjQUDI3
wilv5CUIjF796i5IwxMdig83LbwAjYtnL8cK0/BxUOeywrYXcDlZ61P9Xhoy
flr4eECrGFa+j540lKKR59jA49H2fOA717rZVYaGfAvqyYT2M1DbUJYXLUfD
l7kCLoyv8yBQ5Ma/2kM0PEpbQtaPTyDphX/qqDINJ/Xf0/Efewyv9ex1GNRo
6H2v/euhpWxYclGIP4w0DOq7q/qClgk8SwKKzlo0bO0znxPheAgqMQw9ETo0
jA1c+/a2+wFcfNq976M+DdkcfBrp2dPg39/QdzqmNNSqPZk0+u4OcIe5OZ6m
0jDxOTU/oS8BlDgstoVbkPHWymmOst4GP0UxyyprGr7PuKdI9bgBd2pYVweP
0XDFZu2TCSUWXlotZ2w4QcNTT5MKe49Hw3xA46SmPQ31Do/5jk6HARfTq4RT
p2kYMDQfGHwpFBTuP1AJdaJh5O/uoDd2QWB+MKY/3YWGt4bctPl5AsD3nW9E
hSsNRfTqcpTELkAC5YRkvzsNn/Fy/xW65g3PBw63rnvS8KqfplxHsCd88Zbx
332Oho9EXHkO33aBmY28AuBDQ3Wv0p0vjjpAJr1Fjsp5Gob6GL5snrcF2qYb
iop+NPxXr1d74jwNtmz+VClzkYZcgXWf5XdR4NXmjSYHAml4eObi5x/VunBm
i3q32GUaqs1F7M3RUQUeBj9nkWAaqlRxHTu7XwrqGQpndofSsPPVxe3WS4Jw
aet4MG8YDZ0K5l2LJ3bCAUZRpp1XaVjYx1votlsQ+hjtEtkiaTgWH3vhyvkD
cGPbPRGWaBo+13fcoLWiDMjUVrA1hsznBN+z1V868JeJWX1THA0/XiysahQ0
gQzmw5+IGzTc1nJZSrHFAqgsoRYr8TTc/uLwLotDtkC//c3Awi0aSqgZ2lEG
7OHF9jmPmQQasosXe/qXOoPTDqmlyTs07KhZT2QR8YCdrGcixhJpSLEK3Rwc
fw5qWR+yDSeR8xVc9pOz0xcusvWmDqTQ0CFxf02Ziz9IsO/c35tKw4HF6bDT
WpcgliNG+0sGWa/ILxKqLldAnfNDU1MmDYXl+lhtK8NhknP9WH02DT/cYgju
wkig7PTxrcyhYWZU3NbynFig435KlOfRcOKLuTTTnRtQxD0SW/qMhqKnDv9X
ZXYTOHiOZRUU0bCOr2fdOTEBPvD8J5P3nNTduteRdgcu8Da9ffSShllzqibs
exOhk0+7I/U1DXN/+X6JWk6GaP7L9kllpH+sj7/x0KWCikDJ5H/lNHT8GD6v
xZQOKbv3b4mrJOep51fvKY0MOCLoeDuqmoaLii1D708/hDXBtN3hH2loDO/i
lm9nwklhdqXAOjIekSQcYXoEIqLLLmdaaXhhjU14q0setIsqzJ3+Qs6vumxM
2penELH3bOjJDrLflbPaBg3yYXTfj3uWXTScDrZn2r+vEPIk6ut0B8n5ui2Z
ymv3HBSkkyWFp2l48vdYZ/O9N3DdLqicfZa0/7mrb/x6GYxeP0XZNE/DBx3X
zi9GvoWU3/t8Rxdp2OPZY9pz9R1syH3+5hmdJT5ou7Mq2vkemkUbDVVZLXHL
yFDHsu1HkLAo7JFkt8Sd330GeRY+Qnh4gqcApyW6XnsC22/VwKEfNrfodlmi
tX84nefnWkhNH/lWI2iJrRv4Nr6xrgd3Xroz5tKWeDZ+ux+/QzN8NBxa0pW1
RHq+rK2lb5tBMKAm9pC8JU7mOweK72qBts64Ah4lSwwJyxcIa20BlTs8//rB
El+/cBiePNoGDKzykR4mlhgTdeGFkUcHPNzsnBXhaYncX341xcj3wpfBzMAM
L9Jfi540u4Je2Pxu0LTcm7S38djQpGQfuPidWJu7YIm0Pw2KimLfQXLUwtIx
2BKXs2+737rdDy8/6WzVibfEW9p73Q9mDMKnWGEPuiIynrBLLIfmhuEPW5/8
pTlLPNY+vPMF+xQUnXD/67NgievSIo8qFKfAN2fpqduiJZZ42eY3WU/BoubO
fcdWLdEhwPTrXNoUbDxH2aWyyQpDy+fUzCT/ws6mytUFDissX2rf+klnGiDm
0UcfeStUrwr0T/WahQ1fFcLcFK1wt/2k1OKtWagWrgYHJfL5l44enRezYPC6
/5WZmhVK7nZsylucBeqv/wXOATH+GasxRFhA/7fgR6+B9T9nR4yP71NYQDnF
opAAjvY/jwNxWGtzWECizdjC95P4P0QC7aqddVhASqPzDwK3+D/4AGn9z3dY
QHri/LPj2fg/YP5gojR8WEBYqmAnKh/5PzL5UOz9hFhAqlY6zK+n+T/W7jCA
kJZYQDSPTQgBsPo/iu2s0sKYWEAy9VZdLND6Pz/sKCX1mlhAD3xj8iPw+j+o
6SDKWZ9YQJBzfDx1L/s/euQQFCOoWEBy8NL4jav7Px7a8Ke1uVhAQHa/BgqZ
/D/S2Gz657tYQCn8/nystfw/h9foTBq+WEAFxSosEdL8P/DU4PF+wlhAYb4G
2h4K/T/Cz9A7SMtYQNsNXy87d/0/ZsWwz9rcWECrmg6q+0T+PxrELCIN31hA
FAyOBH5d/j/Pwqh0P+FYQIruWNS5df4/OMCgGaTlWEBUi+fIW6X+Pwq7kGNt
7lhAk2QrdDsB/z++uQy2n/BYQM7RJ7p7F/8/c7iICNLyWEBnyxuZcS3/P9y1
gK0291hA+eKeVHxY/z+QtPz/aPlYQKqFs1KQbf8/RbN4Upv7WEBk+40nWIL/
P/qx9KTN/VhA5hYZZNOW/z+usHD3//9YQO+qP5kBq/8/cH3sXw==
         "]]}, {
        Directive[
         Opacity[1.], 
         RGBColor[0.880722, 0.611041, 0.142051], 
         AbsoluteThickness[1.6], 
         Dashing[{Small, Small}]], 
        LineBox[CompressedData["
1:eJwUmnc8Vf8fx83Iyt57b+6S/XnbO5fLRaKS9bVCCikhiaKUIlvDCIWEMgpl
tBCVSGUlWdnJ6nd+f3m8HudzPuc9P+f9dI+U13FHHzoaGhrEQEPz/7/SV3fu
Foi3GSbw+jZELukbWoSV7g32L0TfyxdPvxYcQg5jqlcV/atQrpJHy+7fFfSP
4YUt+5UGtO/V2HaxEh1Qs3877PF/juSeav0qO8UCn/ivVPwreoFkEz++eaPE
BXRHZdW307rQa7XxHko7L6hVNFZvnH6D0o3Knt7ZFgDXNTJhza8XGWSrt9B9
EYb2wpXhqPL36JCOdlq8txgMvjQU/VM0gJ4hw4z52xIw9yvF42TWR6Rp6UFW
6pEEun0fC1bSBpHfaP6O5EMpECRKjoYlDiHCg6eR7RHSoO4WKLV4+gtKu9W6
nCAnA6ax9V4hYV+R3uSEUMALGXC7S3tvzu87ihFMExV2kIX93iXhpKpRdClM
YM9wnyy0r9tkRJSPodU3LIlFpnJgl7JUW1s8jtzmlYTFH8rBZ5GsD8tFE8gj
OCWqk0Mejj3UX8PlTSKxs25dn/3kYQHG+cKyfiBV5X+/fRvlgd5XzeV32k90
5na1Vby9AlzZ6I9UT5lGl1iufDifoQCCl6NuBSf+Qu8P0zT9GVAA9eoXQ7On
Z5HZee50MVtFOLjpdmja7zfyPnDoppOMEoR3nnuWgVtEocbm5OPOSvDkav8B
QtUiirRjbQtNUgJj6ajj4eVLaOZCzKm6H0rgavGierFoBYkdlbWRyVOGxGtu
hPm0P6jPSTTsw5oKDMslaU/5/UPp2Wx21+PVYUc28Tv/4j805e7hplupDpzc
Ri9k9GmAoVMspeaTOuC5UIDTSxow+TJ4mFVFA6L26T2p+0AL7iVjo4feawAD
G8Epao0e9EM3KUspmpDJ+qg0XYcBzNYij2Xna4ICK26r7CwD7Ny99ESmRhOs
WTTuDDEygoJFf9PXQU1IZ1ZZ1OXfA4zANjcigwNRRpnUHS1mKLllY9tQh4OH
DHe+88Uww+nII1TXLhwgBimC+nNmSGE/tvzxMw686CWGPS32guUnqySfLRyU
0YootrqwQHIhY89bQzwQdrlfJkSxQWOVUNWJZ3h4uXNNILeZDT5O1Tyvf4cH
6g5nYC0NO3Q5V9q+H8FD1DYH92QyO/yOK6y+vImHZ5ssR8yyOWBJb7mAnUiA
4hjaXXoPTuCsknzMXEiAhNWu1J4znNAJHm/flRPgSPAVkew8Toh0WPoQWE8A
0cMiOuojnDDXkrOAe0eA68akCFd3LviPN29+dIMAoU1bdDIxXGBNW63mT08E
O2L7tfkcLlBjSfjWyU4EZnn7qoRhLojkjvy+V5oI5/b+N1Ppxg2Kybq3b1sS
4VCCRnRkNDdkkZfvfXcggu7WGpNxNjdIJFd3rBwkwvpcgtzgZ274XdXWlh9E
hKC+vCO0rjww9v1W4moaEaytjv1+E8kDJUe3bb7fJIJCu1JsZhYPVIvTsxTm
E2G8tj5XZZAHNMQTJ/MqieCW1ffJmcoLzD+2b17pJoIWZ5aP5CleaIiSTBfr
JQJvisfqzE1e+FbBnRL3kQh9p2e44j7ywiAubm/7GBEerlQXWa/xwrDEgnvR
TyJcDorU4OPjA3wqm4njPBHMPRnsyp0wffBssOYGEWQHX3+JiOADxoVn8Yd2
iEBLvhaAbvBB0cGbb93pSNBsJJ78YYAPnosYVA+wkiCncZK/cIUPWH5ySdpy
kiCKUFH8Hw8/LJ5IiMjiJQFBTvvFriM/6H3IiC8RJQFnwa7Dq3B+4J52FAiQ
JMECf8doxnV+MD09ZUMjS4JyZsddxX5+SFMnOt1TJkFyvGDayhI/6Gcpsz5S
I4HP5jeRZ1wC4BV5QuG6Jgkk5wJ1KA4CICjT4PmKRIJdb3y3WBima38dldQm
wZevG9TpdAEIY6DmW+mS4An1+Y9H1QKwG8XCbKZPgszeCxFn+wSgWN00h9uQ
BBGWtvSWiwKg0kOwfYRI4NjGfZ2bUxA6WR/wyhqRQFN3SPKrhiDMfPBZ8DMm
AXttYVWpvSBI0BUPnDUhwSn+v7f6QwThx/ybu0dNSfAt2jFhJ00QUiS4QMiM
BBZfKwIVHwiCWnZE8T1MVwOjM+WtICjhw/rpzUkgeM/TMHZWEERYDDu0MB3P
9EThPosQcCQtnTHA9EwAF9cHJSEYFAz5K4Bpx56AzV1LITCgWOt1Yvs14V5O
KPkLwcPhHhNLTMveFHvndFEI0lg5+Aowe1I3TtWfKxGCz4T3NV2YvWvufYXl
HUKwT+K6WAfmj+dzpZSPk0KAe3D2UCbmb6f0+XAaBmHwfJlxQg9IoJE04q4i
Iwzv04P8H2PxuvWLZEY1FgadVBcjWgMS0NhdVY8/Kgzys+cZpfVI8F/1tEBl
nDCwXy9r5tchQT+PMe1goTCEXtU//l2LBLqRuTO0z4UhjJIqf4ZIgrvDqwOq
34QBtKPn5nAkYDM80OKyIwzMi7ff4DRI8JWBNv2Bngi4ZazSayuRwNz/YPTn
gyIw1zB78q8cCR6+qfWiPy0CZulf8FelSRB33Zfk9kQEJJQMu/aLkGB67bl4
4qAICAvptlgLkMDBTYi5al0EVrY99PA8JJCWfDvMQBIFS88/vOdYSHD5vNxL
DSdRCBwuvjHJSILVqdgHB0+IwvCnx5PitCToeICLq64RhcxlQXPuP0Tw18uS
O6QuBqXZG77ro1g/FixyXLQTg733kloYvhBBh856oyZIDF55SWZNfyACy6vt
10wVYqA4KaSDw/r7AdUrtFZBHDwjLqq8wvqfv7HJ7Zu5OJQWeV1MKiZCrBif
yV5fcfjPZ8hUuIAI5MkuvsP3xMH54/KRjitEWA5Ta2KRkoC7cZx31UKIkGe+
TYdjl4TVu9FD3nJEYDscmyMoLgln/5HetgkT4UwkDZ5GQxK2Rq8FL+7Dzrcy
hqO9ZEno/ZSS/uIvdp6ysD8PviEJfKjEzeINAfLeicWUi0hBdjz5+x8fArBN
FXJfV5WC4/HXTlxyJcCZXanyaAMpcEhWDl62JsAhDfkhy8NS0PT0ZK6JBrbf
NfX9P+9IQZB7m+fyGh7yndCKjLI0kIVh5nkMHjiC2y6x6kkD5+uoF68C8RB7
wUR6xUYaOratUh6448Gz3sKhPVga2ByW+Rn08CAuSK46UiMNmzhn5vU/OCj4
ciQwX1sGNFeNt0mBmPZKmOC3kIU4If+IKzqacOvPxQdfqbKQHP0nZ0BeEzJS
0yLv+cqCNf8RM1peTUiuv8WKT5IFMPDsUR/RgHCWKoJdhywolD04c9xYA8wf
fTl/3kQOzotZ9EsxqcMCLUl2EclD08nR+d8nVcDg9k/vV9qKYFR11o2HUx5W
89odxq0UIW8q6+qFUTkov5VvuHVQEXJaej+sVssBfzpFUO2sIsyIlZn1OMjB
QuzzN+ltijBqW9qXlCELRYey8K7WSsDlZ7PwTUAG6AQtaH66K0OKk2R2ibIk
POGRnv8XpAwrDlV07H8lIGTfzpBgrDJIHDZap82XgC97amuti5RB8MWV49d/
iMPjNXG/h5PK8MWOZuxctBj4DKy/OxmsAqqPImaFHgpD95WSXIZzqhBLrp/z
p/LBy3+v695dVYWuOzTWVYx80Br6uzezSBU6dv80edRh7yFHbQaldlU4n2c3
ucHHCyX8r4PsGNXgZpuBruMIN5wvmDfIvKwGomjqyFAsJ8Tu43Y9nKcGJ8p7
FRxJnHA6Titc8YEaaPJzxN34vA/Cvc6VNPaoQcIft5aYBg44Is+17zuXOjRs
f66riWcDw4fEUYVb6vDoS6Q1izUz6Eq4bS6WqUO3h/Y5uW4m0Eo/y9v4VB32
n/Jg/M+CCdTCOy1tv6jDX1mTinCrPSCq5VoTKq4B0bLiigPuDPC3JSbh6T0N
aBF/hl430cCqelFeQp0G6P8Lw8fb0cBi4ct6m04NOCb2TnFv2z80Hc8++/Wn
BvjHHKxZ4t1Fs3d6leL5NCG7Ws6/YGQTDfsevV7sqgnhQZFyzQurKN+j7kn0
EU0IcWRfO2i1io447f1u54/VGdGDM7RkBU0Z1aisR2pCgm5kCpP/MloWpe0w
z9KETXPVDcLeRVTH4zwrXKgJOqHjF3N+L6Aolvtcv0s0gb5O4s/Y+3m0+4fs
mVWvCSx/3u5pL55FrANFf35+1ITnEPXb/PJP1PNqVaz5qybYcaRGFl6bQtdb
LU3Tf2hCZFM/jWb+DyT4cDFde00TLu5Ry9z7cgLJpoByCi8OFr+svmR2GEU/
z90ge4hic6L8kWlh+u+o/NT0KZwsDiI/1In0hXxFmt7pL4YIOLC5/6jExXcY
6aPRQ8oUHIhL3c9M/vQB/SMRz+8exMHezYGAgrQB1K6afL/fCwcdHTVNV+37
kaWw5vrpcBxcCM2XJ073IlauRFH70zjYId86c/rBO9TD9NlYJgEHZOnYjMLk
N8h57dzVN9dw8O4Yyfl+XBcSnBuoK8zGwbIPW1FhfgcaGVcYOXEbB3ks/NxZ
fS+QV1+vomgNNrfSRF8vjmpFcl0y9otPcMBuk21x80sLmm6JPPmyFfP3vFKP
0HIjCqmQaA/qw0HTk5u5tPfqEO7OiWnA5l6HvJWqaFSLVm91cfCN4sC98PED
F6Ya1HBVhPTrJw7Sv8q9svnzAJ1OOu7e8hsH3vNczsPa5cjg7Iv4a9i5dC8n
t8B/oATRRAiU+fzDgbWu7yZ91130IiCwR4cJD2QpvpanPLdR0tHnq+z78LBt
teypfiIfWbnyiIzz4+Gy7asGu7BsxGbvZ1QvjgfRk3flvkllol6zJr9L8njg
jAi9NpuYga7r77viqY6HF38lJuNzriFnwrHHeC08hHL4rVd6pSNB5YbhPdic
XluwxPKz8SoakWSl/WKGhynL+ksDLOmoUOCwQpUdHrJwn6Vfz6Sj1jaxw6pU
PCjG/o6KKL2ORgNHMu974iFu7AkTn9ZNRMuf2yPvhwfpea9DRZm3kHSr2557
x/Hglvr3Ns2rPGQSIGgoFYWH/kHuO1enipA37+DJgjg8tMpYDoa/v4suPLv5
QCQFDxZ6v3jF5UpRib/Tj1vX8MD0U2f83Fg56uLmEePPwUPA1lDm+T1VaLr5
vVPGHTxULeYCy+satNcvPZWzAg/GpZ/+cJg9Rspc9i/TavGw6jpcarpaj2ya
2LdZmvGQVm36O2/wKQryeUtIfomHGGX918y/m9HDp1Z3Ez7iIdO+Ke33SBvq
Pcb85d9XPCyzkWpu1L9Ai+xd3Gen8DB9ThGkyzsQ3ss0IfIPHlTqDpv2fnuF
KGz0jav/8PBj6OW3YYm3KKK+bSmMmQBmst9bik/3oDoWdDRIiABCR+bs7z17
jz493rn1S4oAfsmJconcA2jds7nPV5kA4ZS+NeUTH5B2rQ4c1SOAS0OiQ83B
QdTsTpSgehDgToHAh4G2r+gr4wp1AHvvJgbRrYnFfEe7VTVXyCEEMKJQX0cV
jSJg0Ni1PkeAgIon88zR4+hlpdJXdJsA+gqv7mZHTKEf1GnelvsE2A7+5DOR
8BPtoS211X1EAO7/XKNtsqaRpbNsM/EFAbTVXjge7Z9Bb3bEc5V+ECCurWdr
z7XfaK70a3/JPAFiP0tMDfgtIjbHPBbZdQJcffPkrCjLEjpQInRanIkIUgo/
+lJcllH/AV43HiUieArFnormW0PDhXsFdjAu4nJzeX9XeAsBM8v0rwgitGve
T1QY3kIloSxPP50hAhIePsWZt43CjVjdq1OJQCMcLMSosItYJ9gKj2Fz0U16
tc60ShrQl+dUeD1LhBhvz+lTfAxQUMm/PyuABFqdLPRudazAwCfAnBiOzbWi
Pf/93M8GAWcFhkJPY3N+2O/ZgCY20DogGGN9CeOMZS13yw526P0t9HznPgki
tQqsxSf3AQ1BzML7FwnOVE8uCMpzw7GnMi44fy1Ya9a9f2mYH4JGug3Xj2uB
2aod3l5BACL+Bcs3RWoBl3c3v3eEACSZPVkzvagFhDDW7eh9glD+3vaGa4kW
fBmY4ydYCcHyr5Pvz01qQedf2oHmVyIQJ9xt03NkP2Qv6dQxxkhCfkwQBLpp
Q7SIhM3CoBwwOJ7RGTqqDV8dCAIDe+QhQDEVbxGgDdyvhmwfk+RB+2OFrEyM
NoxM1R7zz5CHAfVZ5i952iDnGWEVe0AB9o7/9956VBuYzcjz2e2KcNLSz0vZ
TwdUFU1e+uSpwIh4pPut4zqQ4WrnK/VKBYzXkpz2ROlAYO6OV8uaCnDeKTEf
T9aBChp7zowDqlCx9UM5p1wHDMcr6vN3VWHsoffK3gUd6HVI4T3pog52fF6J
vyJ04RsP23E4oQkb92v5u87owtWY+wspFzThniHj/XuJutD+yTKxEXvvbfuV
vTt8Qxdc53EtvU2aUNm4wP+pVhcmKll32uhwwHYk5n77si7kFO3PTbyMgyer
b/WKNnVB3PADXjQPO3dTxHvO0ulBU9uccWYlDpoftS1rc+tB2wfzBs13OAhi
ZNavwunBs9m0Q3/Y8PC2/EZPbqgehD8W572WhIcobE6JjtKDwJieBM2beJD9
sH+FGqcHdh9rLB/excOZnWEB7nQ92N4n+cukFQ+qZKmjyVV6kH105Ucfdi6k
rj1YiVjQA9GIfb2GR7A+uvTvguO6Hqx0PVYpCyLApLiDoOauHmR++m0zF4X1
peWq/iy7Pnx+OMDBcI0Aczm6SUfV9MFL0UQu6DkBbKBL8ECQPsDZFbZVXiI4
JZ9v/hChD2va+J4uCayv+tAR97P6oNrN7BikTITwI09K/a/oQ934Tr88IkJO
3H2t89X60Jb09cAhXyLc6/YZ3vtUH4YKHEqqjxPhIad0bHqbPgQS5nAfoojQ
VpTTkd+vD9UDtPuTLxFhuvWy05NVfeB+VOxZWIHxBbPlhuGOPtA8yn/oX0uE
bTJDXgejAaRFS4/9ayTCvrEzE/38BnBfvudw1isiCCrpXHSTMADPGSm/rD4i
SIetKY8qGMDapZ8d3oNE0KINCZ/XNgAeCWkav0kigJUyf4SRASSQX2TmzhDB
+trU000rA1D/+H07bxHzV+owLbO7ATBcdnnNuE2EC0bkdOmzBqC02hofxEmC
KylsxPsXDECuUrSYgQ/j0/fdgxpXDGBdtPWlvxAJKo8aSRgUGsB8QlblDSkS
1N/faX9RagBR5AT7Qxg/ti499bWuNgAHvmt3fyuS4EM8/qFLmwHUkZJ5ozH+
/PZqweHbKwPQkdNmO47HeJKrYs273wD6Y78Ea5JIsOzmlz07bADcfCnqLftJ
sHVbxiB8wgDEL98z4dMlAcPM99GNWQMQTbx2R1ufBBz4vMRzqwaAu1sLChhP
C552VdyzYwDnL4fwjCGMR9t536YyGoLWqBynL8bjqizvj/NwGEISNVi1HuN1
Lcc0nhx+Q6jLGD/6HuN5yLFqkJQwBLvvIw8aMN63Gmd0L1UwhEOzH9j/MyOB
o3L7rpqmISz9Z3LuB6YPhcfeeaxtCCLst/+pmpPAt1HXXM/IEH4m+aYiTIfS
/fnVZmUIPilsMmKYPm1dm2bpaAhvDoW3dWD3J14/jus9aAhV/qoBOpi+Mqzy
0fmYIZiHtUlHYc+/JT0dNRKIrU9pX4zH7LsTcE/0WIQhxHS0DlEx+ysfHWn9
dcYQbuy3m1gHLB+bot6hFwyBvLLB7YX5/9x4iOlPmiHMszqH3DIgQZCZbrtz
piE4eZ94fVcPi5dl7pnHBYZgtl/b7owOxuPW21o8pYaguZ5ML43FP9zOYyms
yhDkj9pu3iCSQJz8rKKvwRD0tf8z/IgjwRtHCV+NVkNI1OscGVcngazr2PBc
nyEsd35x98Xy33fQ+KbNkCEIENhdRmRJcNbjrn35mCFoq1pNSWD188nL56Xf
Mhbfr+3cnFh9Jfh0xnZuGgKlbOVzMy8JNPwVdOToEai+5bmwH6vP5OBfD8Z5
EASZMo9l7iEBMdTa30gUwWZLVGMMLQnGwiuki2QROH/9/F4dq2/dqOAsDxIC
vma8Ms0SEavbpbjPVAQtr1evOn7G+vuCo97+wwjck+X9K98TwTy5du2mH4I7
Y2PHPr4mQlHayQBKFAKOl9KUm81EcLz1l9KTjYDOU3G+L58IuzkHOdTuIOgU
znlWepMIFflN3ZfLEcx86Rs4kEYEhrtnDayaEHgIRpzgwN7LDQ9oFV6OIAiV
3lV1dSGCd7XXmPQPBAc+ZLXX2RGBs/ZFbvw8gvTW6LVJEyIEPLnAiXYR/BWb
2XiiQYQrYww7I/sAxL75fNdnJMKkF+kgGy+Aq8KTbtVNAuhO+jToCQJoi54b
/b1AgJ9TnWE5kgBLhw3PLA4SAOaSp1xwAIqVfpfGSgmwvM7W1+8I0Ll3llCP
CBDo8u3vUypASZLGxDgeO28bqmRuHwTQ1LgwOCtHgE9RjpHHvQBYjk+EZLAS
4OlmljhbOEBmGsNJhM2BcbvSwWbXABqSzRf0vfCwb48Oy5NegCMzhRJnvXGQ
7MtCLBwAqKNLtinBOIem64tH0iDAvSjfq7XGGIdcjK1x+g7Q9NTiVIwkDj7t
fem6tADww2igqntYEwrY7UuVOYwg+gYtb7a1Jqjy+Zjm2xpB4ae7P8l4dXDq
nV3/TDaC23pbvOFM6nAmJfw+r7MRrN0jOvuPqMGbnXMcqR5GsMo54jp4QQ0C
pnI+nw4xgq0yluJPn1ThfkNfkGu6EdwrDS0TCFcB+YP6N3k+YPupvH1SmaEI
UoU8UynuxnA3oVV6+LE0BGnr+Zw9bAxT84rC2inSUP/eazL0mDG40OCHb3tI
gzXDo3GXQGPIdxIuzN0jDRH/kb/LxRjDGV2ee/puUtBNSPvclmMMoX3HPT7R
SsLx7j1v/g4Zg1tGd/q718LQeFTdev6rMSwqA8EkWhgYtpxfjY4ZA/8vlo4d
BWG4pVbc1fXLGNzzzfAWSULQft3k5c2/xhBUKdlFNhcEfo+4FpyQCbQcUwn1
/8gHLUt/q/5zNQEvG4O/D7W5oH7yU0PNIRN4znggNniOE6oHa5//PYJdlxZd
rCzihDstwb0p/5nAuXuDhY9ZOCE5ZWzh/mkTuJ+S+lniNTs4Sr1Sm8kzgXd5
P0ID/PeCLW8JCX/bBKgjctc9x5jBjOm8weliE5job7wX784M2vP6diwPTaDa
2HzDk8IEYk+rg5SfmwDXo5KKZw6MME2+VREwhq0vqGkzvEwL4yYnax/9MIHw
N8m+9oK08EXLsWnzlwlItV8SrC+hgR5RtjeXlk0gUu2AhdjVf6h2+txMOb0p
mOwJ7yITtlHll0PLy0ymwLD6uNv2GDYf9+hs6rKZQvLtb0ICmZvo1uOVvW94
TcGY9UKIPMNfFBvnpzQrZwq1Ctvv8unWUdQJUxxB2RSsDJuKoq3WUJivlE6M
uil4T7vaGmesIm/bL5as+7H9Sp5klmmsICtBe38VS1PIFukxU05dRMasqqEn
bE1hul07Pe/jb6S/yxzVRDaFFOPKyNVbC0h9sv2ijZspHPx2fGoON4d4q7VK
AwNM4fEgufneg5/oMI1vY2GIKXxmrHvzr2gKlZNvvhsINwVglFQ7nPMDoaWV
Fb0YUzhSr/nVsHACBeBrgC3VFGTn1bTZJ7+juoRRCqSbwjnSSTse1W+IZmCf
X8QNU7h+lykjMG4E3TwRkjaSZwrRKpxVuANDqPWxynDlA1NgNJjQ/BU7gFgZ
3edHa7D12yZsTsr9iOp8iYav3hQS4M9n6/E+NLs2LX/2mSkorci1zP5+i7TM
BXVr2k3hwf4ajsCK1ygu08LuRycWz16+cc24bsS/v+SEXa8ppD9Z+NJ48iU6
evFjUvyAKVwzYbbMyGxHlYMMOXWDplAXN3prqK8VrSsQH/z6Ygqd3wZtVK2e
IaOoY61io6ZQLGKYdkemCaV2Xx9wmDQFz6vrF+VxT9AnwfapC9OmsI/9xInO
sDok9d/S36dzpkDxET9w5ccjFPRUkn1h0RRK4jRpLqVWo4a9ZEnpNVO4n9Y+
celdJaI7eI5A/WsK+JL7Xbemy5Bt+UPzSzumwPvuuzg5oBhlbX51e0ZrBk/P
XTN87ngHjVuzBy8zmsE+ubnGaZNCpJqrHyfPYgZstSneW1U5KHI2MOMghxl8
SY3i6f+Vidr1ckuucJuBFx1r4dmlDMSe+vppO78ZtPJreTJ1XUOuI3/frgub
gcBz0fiogHR0R1VpVFkC02Mvjj9uuIrmz7iueMqYga5Tbz5RJB1pv7u4J0PB
DJ4sG0UnKl5DCWINQl0qZpDII9//nD4DvQueUt3SMAMTvbbskcqbSPAZH2gQ
zcB73rWtTyYbHeMwoxzTNgO68Juf0/3z0UPPCN8sfTMIEdXoSzC4jTYe3o1+
A2ZQ1ACLyWr3kMm//tR/pmZwRvqGsm1iKbpiT1dEsDKDkWWDry1GFehzIa7W
z84MHp7//LrHpwrJLB7pzHUwgwPPHduJGzUoBNKHep3NwL3erKQx9DF6kv58
jv6gGZRT/KqCRBsQ/djCv/2eZvCxYyjGcOspuhVvJ1/kawbda2Xpe5Ra0cT7
MzofAsxgUr2caW2yDalLV9oyHzeDPQTu206NL9CLdpYToZFmQN26GW9a04U0
l4cdD8WYQY8H7PN48AoVSFXgLc+ZwbBCtGf08zcoKs5mWeKiGbxgue7zjrsP
TVWJ9LNeNoPszdYrnfrvEeX7bM2fK2bw2fAVf1VYP1I3TA3rzTQDVZcP3Lrb
H1Bu8CGHphwzoH0sefu9wyfEnK+KKy3A1pecVzd5NIgmtt4uxpaYwdrx0wz5
GcPo1lP2UPV6LP+OzanPAkfRnl9f7YUbzaCj8xJrntEYOiH4UGPPMzMw/8I7
/lZ0HB2IPPD7a4cZKAstfxeamED0pKshaR/NQMutv3b94U8UUs0ZPLdqBgv5
DJ77JBfRyPdR288bZtCc3FJY+ngRWe2rUX25bQYW2+uJXTZLSDbEYS6XwRwU
tfzZbsQvoyGV64E2vOag3/xiUYB1DZmW8gSUE8zhX4xPim/GJnr0acIqc785
nBct6NCy30ISex4rJeiZAzcq/3aUfRttejv9cjMxB8fxJunm9B1UJX3Tfy/F
HFb0SlMz3GhAuIDfzz/cHCw8dmaXa+hBSyGvt+yUOeSdk/zjo8IAjtVS2r9O
m4PCbhuPSAkDXG5X3Rtw3hzUXlAZjAsZYXvKuCLwhjnMTPklGxYxwTeN479D
6s1ByCr14LNhVrjb1hV5ctMcJjwqLZKvckOrtd1o3a45MJlWm339yg0jA/2W
63QWMBPP0VmqygO8U1+FIlktYOhXpEbWGx5IYlltihK1gPRK3eTHHHzgT5Gk
OWNoAf674mzJZQKg+iMqOSHBAk40SXbISYhBoF1hy+kkC3AlnEriPyEG5XUd
y+GXLKC5W+of6hIDxSRuj2PXLWBwfG/Q/lBxkFGoxJnesYBjpjaG6S8lQPi/
78OM7RageeV41ICuFDDPm6ml0FpCt+/aaNYfGfixyt1/Nc4ShjzGqS6nlOBU
42XuiERLoL825thdpAR74hgorsmWYNCYbaPwRgnkWdcHJNMtIbZdN6xSQhn8
pYY+1hRawgheIby1Sxlm7AqHBp5ZQqBFoVAkjyoslKiMCexYQmPBkbQTN9Qh
Nuie1DaNFQwHKjZRm9QxnhLzGmWwAjpznTrucXXQaOGYKGOzgv2rjxO5NTQg
dGBpUkfUCkIsBvZLdmnA8r+GaXc9K7h0xTDiZKQmrLuaLhZGW4HTSXxWWioO
SFHhTz+ftYI06wnjgwU4iMgqSuBKsIKS4cQRhmocrHzc5j1/yQrcqaXxy/04
WHSs0/HNxdZTYnDyAnj4ZSt/XrXFCnwU/xmX3sKDYpCTrU+bFbxcz3iqUoYH
/8sJfAUdVnBq5AdLSgMepl59K93XYwUHvl3mfYfNo+PmWW+Xv1nBxKe54nBO
AowAM/9TGms46b3AvX6WACJHtL4vMVgDLg9XNHWJAAfPeZcp77UGwe7btRVZ
BBhqadXN47KG0PLsqEfV2PyrG334nLQ10Ngmvq0YJQDfwVLFJ/LWULT6YFxn
jgBO0R+XFpWtISdB+G7OHwL0N+ASvQjW8PhXtvUAOxF6iTNlZqbWwEkIthHR
JgKHk2B4rKU1aBgy92obE+HACXO9BltrWHnO4KpgS4S3NXfeKTpbw32/k89P
HSZCt7r7MquvNVjzJbwaOk8EpgMpTaYB1lDJpXbkdCrGL8ENiWdDrOGlb3v6
zA0idFTwCPw+ZQ0LpaYyOsVEaFd8q9d/0Rq4+vs7L70ggqxC7vv2y9bgPfSS
QxXjnSS5AL/aq9YQuCdY6U4fEaykmTNuZFkD7Yx4GNtXIpRLDipeyLWGLlXL
QJoJIrBJlDw7WWgNDx/49ndPE6FPxHSGWorZl9Ae/2mFCHhhnjiLCmuwPSSR
JfKXCDcEx/m0q6xhcCm5jrhLBFe+OCOhBsy+XcHWcSYSfOdovvWl0xpYTWX/
qmA8COyX1d++tgYijRHsE8P4l/Xgy+Yea4hn09rokMR4m3njd/4na3B82nvm
gQIJuvd0XbgybA1vb7lqflMmgTJjpsi5b9ZgF9YrPq5GggVaosWRKWs4OPX5
9DECCcg09F/JM9Zw+PiN3lESCR7tvg83WrAGz9dX1XDaJODdKWLGL1uDPbqQ
7KRLgpNbxwuk160hlnpm0Fof49e/hkSeTWsoOHeZl9eQBNob7K/pd61BXHdS
pxrj75z1kcOrtDZwnPGJkYQRCbZXK9YmGW1g94i2/NH/fy+wcvryx702oPc2
c+ykyf//f2Il1cluA5mdDCEeGP9LLwo21HPZQGxvbYeAGQnOL/y0LeWzAa9L
ihP///5hcq5+PEvIBpKor18ymJPAfPZCVLKYDWx4/xe4H9Nlv5w4oqVsIDz/
66A+plmmZe79J2cDNT93WfgwHTS1rHNQyQZCVIoZW7H9eibbeq3VbMCPXNZt
gGnNiXQfPZwNOBmOOl3B7Lk2dnhLhWQDKyOyFTWYvcvf1a+J6mDPa114W4r5
4/RtR57dALs/iaE1FPO3fuRt8w7YgDTT+GU2IIHgl1zHBVMbkK2j147B4nV6
KGD6m6UNBNNNvWnG4jkyqBPba2sDf48w2r/H4m34iZm3lWwDHcbfup9g+Sj8
MHi/2skG3gvNwwktEtAMlKDbrjYwy/PwGQ2RBF7vT368dsgGXiaWWx/FkUC+
h4f2hDd23dq7PVeFBMlvxzOP+dvA6zHK65OKJJh5XaPqFGQDPzo7BWT+//1D
l70rKcIGlnZzmv5g9cbZKb4gF2UDYRnq6hLCJAh/OX+e/4wNTP13X1yYnwSk
tstVf87bgBWiNF9ix+IvxNmjn2wD3i5vFfKZSUANuzEXn2oDiXIXSmPoSRAl
la/EdtMGomlf2+ZvECE5WsrSIdsGFMVHS0aXiZD9vtg3M98GkjmsYxfniNAY
//CuZIkN1E0g/lOjRHgzhG/3KcfyJ3pCaG6ICCO4htHyh1h9dXAIawwQYWfs
uRipwQaKz1vli3YQAYzfZ1l120CZ1LFT2SVEcMhxrr/y1gZocg7qxxQQwWt5
6MNAnw2I8mcrqmQS4fydcS7PIRvo5GwWW08kQifd6uXwGRsQu3hfxuAIEWxf
8MflstnCmX4S3VPsPPMQyS0Y5bQFzXz9kut0RAg5IdEix4ddj7eMMcDOv6sy
iptVYrbQwVFYyISdl/3ndSJeqtvCi+exchFVBHA1PeQ/T7aF3R28/aQZAf7L
G03CO9uCFY58an4/AU6vehdHutlC4UR3+xslAuTeCx6n9bIF/aTcWWZ2Anxj
OHeI/4QtyDQIHUp7j4djHbfJ6KYtsIxnFdJQ8NB5Oup0aLYtUG4fOvXWGHt/
aNrfu51vC8zc7bkn8HiYy9n+Q19iC6xoiNuZCw8RoS6F3fW2oJGndjL4HQ4S
RdgXHD7bgkvxhpY+wkFJWNRlbxE7OLDsM1zHqgkzYvadKbftICeK8cHmU2UQ
RETvrtwDcGovi2PJvATYqh2dYCg6AMTn9C88rkvAOZErXsb3DoD+Ooq02S8B
U39+HmmpPAAXDnI+7YsXh7rqXI/algMQNnjVolZIDByl6V0Kvx+ADxYszw5S
hSGVsd8qUsYeUvcYy+1i80rrym73YwV7+Ea1FH/dwgsrYyqWyyr2YEW3/JQ2
mBcOPrtgHky0h9GqJanGtzygFKljcszMHkg3S8tOX+OGzukifXs/exhq+DJ1
CccJtG+PayhU2IN1X/LDyQomcM02iBGtsgdDU6nDlXgmeOjL2sVVaw+6Y+kq
sY174CBtqed2oz3cz/cmWr5jhEda39Lev7aHK9UexQ/+0YP3bdu5mBl70JTg
HPHPpoHGEGHtsAV7EP73q6YRRwOc+tPnfZftwffcRNR/mf9Qy6fzIg6b9rCW
cyaLTL+LWJM85HgYyXDmkb1K9N9N5N10w2malwwffxo++ee2hvbdidkc5yfD
Utc4G65mFTUmexV9FSSDKccy8w+WVcRJ1ZzrFyXDm4Rx7dGOZdSy+OZ8iywZ
ODrZG0IOLiL/wUdKT+TJMH2MJoMu9TfifZbd+0iRDD9bzQ+4+C+ggMt+ImWq
ZHAihGzc0ZxD/PL0tdeJZLjI5hZiQTON2thmXNO0yP//PSEzmPYnClrp272o
TYaxoPeS00xTqL21wPqsPhkqnCXKZ2Qn0XF33XE/UzKksIZ03SwcRcLGUsle
5mQYmsrhy8/6jjoVmdU9LMmwdY0isLb5FYmuf4x2tCWDPJv9aMT4MOpOD+My
cCIDj63jM1/SRyRaQtuiRiVDv/KArdncAAptuuYv7kqGg0JC9e8e9COBqZrn
/9zJgF98xr5I7kMBW0aBix5keHuaeV7Bpwc94+znHztMhq8JuTyzBm+Rr95y
cPsxMjy+9nOEQbMbNZIThGp9yLDnnEBroFUn4vDl7rjrRwaNJYt3IVEvUX06
XvRCIBnEj8BVf4E2xFLS3nUymAyvyiZEhjieI88mxxO+x8mQNJheQBZuRoxT
4a8tTpCBRs7AqLW2Hrlu0Z3SPkmGpoI1yT6jx6iSM0NKKZIM1NHAV2e2ahCN
vMw7oWgyZE6d3slvq0JOerVRLDFkuPx8H0vhRAUqI5vIbp0hw4T7e+DwKEPb
PgO9s7FkoDUzFd1WK0bkmGMxI3Fk0FoJ5Y+g3kH30lfk3yWQYTPLxoPmQSHa
KD7f35JIBhiz7nY6lItsm3hiHyZh9cXgE/S3MQsV9d1VKkzG6mHU4hntqxto
5Qfh49VLmD+C5vuik64j860XcXGpZOikMfPxXklHOZxOqmFXyLAhHpXXvS8d
LchNDh5NJ4PHipy0M8bvxnoR5x2vkyG0aYZvn0s6yiQzaJjcwNYriZisx19D
Mz43hgmZWH0+eP6TeigDGcbIJsneIsMiS9Bz+amb6Fr6YxxfDhnomB9fcJfI
RpPFpl8Z88hwJ1BlfYYpH2k3fUhezydDn2x81GRvEUrt8yb+LCRDg8S/2uMn
7qLRH6vfB2+TQTM6J+5SSAkibiVe7r5LBlEjcZxi232UzMm3/2kxGY5cdBbU
D3yARuSKx++XkkH47MnSQ/XVSFOPdCXnPhmIb50TusYfoURyh87lCjLsyoVc
/aBbhz77OP+IeUAGcrT54+hnDehc+kl9jxoyaN9uHDpm2YL6ixmn7WrJwM3E
9dJKoRXJN93MMKwjQ2pCl5JAaxvq+VE3I/GUDOuHXGfr8R1Iesssk7OJDIYX
44Ji2LrQKc5PRrQtWPzONV8f2upG4nrrt8ZbyWDzLX0XRN6hcHKS6UA7GWSa
GGq0bXpRpw//4ouXWD+IypVTuvtQcLqWRXE3GW6MaWeNqw2g5h+n1vz6yEAZ
TzuxGPUZ/Sw9+iOhnwy2A5/0ehmHEXeA7cf8D2S4Dr13xAu/oP8WpOoGPmP2
Ll+N/L3+DfH/eRuBxshgUdw+pyM2gYyeNngfnMD6MdndYYN3EgXF3HE6+QPr
1x1iy1vuH+jFv0hixS8ykPaqWt2T/IlCmWVW+ZfJoFte0RSbOItyX7NP4lbJ
8E5B6+bhyjnUmboxYLuOnT95kRdVh+eRGFdPbcImZs/h9u2nMovotVD0iQU6
BzjmRlphfryM5FR6lzt4HGCfxED0hscGIs8/HR/lc4Dv337UDUj8RWeq7vVv
CTiAVM5GdujkX9RPOP0IJ+oAHyOiro6e3EJx+nLh+bIO8IR9o0T16S4atotZ
iiA5wEMoKl//RgdXQhUWZVwcwMOBqyC3jwWs73h1Crs5AN/phgpnMiswfcjP
43J3gLMLFZEM71khbj+v1T9PBxh7Sv9o/0c2CN+luTPs6wCvAj8dezLNAS6p
w5RrpxxA+87crGA+F0iWpTXs3nQAn6WPbYf1+KH2+0rs0AcHcKJ/cygCLwn1
iYGykh6OIP7pjIbYhAqM9DvIiR12hLx3+F/S7KpAK6UtL3zUESIHaims+1XB
toVBkdfHEUbF+bziL6nC2Fq+CnOwI3QdzSha0FADNr8+/OIZR/CbyKjARaiD
lxXJqDXPETSs+7bfhmhCcpaIcUuBI7zMFbtFjteEBz9oTRqLHLFJVvR1Y4Ym
bMT3mD6+5wh86ypPjJ5oQlqjn2VZpSM4h/kqcNHg4IlKjn16syN03E7IDr+E
A3aOfx5HRhxh//etBoNkPIxcuuJN+eYIXKZ5rE8z8VDOJB5oPuoI5IRSU55i
PJjTGkSpTjqCVoX8iWNteIhdPX19Y9YRrjagk0EbeFgYXu9M33KElr1SJb8P
E6DZJend+R1H4Ly4J8kwiACXPvB9OPXPEQxU3Ab8owjYPEwcO0RPgdfNr6cO
pBPAsy18S5GVAtdTpOPdnxGgp3RBo02YAjxiLTV2PETIk43VeixKgXeLQ5P6
YkQIuM1uUCpOgd6DJfcYFIiwJ1fVOk2aAvH7XsmJ6RLB8EqAt5syBVrCbrUF
e2J8yLoZYKtKAbo+vQ1RPyIMX0wJQ+oU2PftzsW7x4lwKr4sVg5PgYaVKWmt
OCJURUzdWtKhwB77ivDgQiLELp0snNSjQKRA5e0BbH61DWEsGTSgwA/xKxKc
D4kw7Sdb22KE2UtJucbaTARJd693KVYUILW28Oz9RISFwaWBMzYUeMKhcFF8
hAjNTvHDx+0ocEO2IGDvOMafB4p+OjtQgFfygMzheSKkG32jlXajwPCCYBcT
HQm0ArttkTsF9kuo7lXB+PTLjUdZhzwoUH9d8pgIG8YX00lqWUcp4K3szniM
jwRvucKiHh/D1htvSDZi/Bqm5/7ivQ8FQhNlt75iPNF8RcONLYAC3bX7rl/G
eMPridA9pSAK3H7xQJ5PiQRM4/S/zUMo4PRpUDVQlQSVrAs63qEUuOAglJmm
QQJH0ufE+HAKfM7ZoZzBk2DDs723IIICiwKcrvsxfs1PrhRuPkWBEPWRjGf7
SWD8KNNnKIoCf0zmN7gwnpr+Ele9fpoCaz4c0TiMt64wBm7xnKXA+ZuGLGIY
jxE0nM1x5yiAD58p/oDx62dXdO1APAWClbPMXDGei01QGgk8T4HCuVfj/+c9
2UoehZQLFCD+ZIp8gfHgq487YSUXKXDT8tNWOcaLIf9+Nr9IoYA6agzwxHiS
V6mfaewyBXqcfFu+YrrRsdlxN40CppGpS4oYjx4+U5Ivkk6BEZMsZsA0Q0n6
tPZ1zL9sbgYZTJf3niZQb2D5cb304z12P/mvd+yJTAqsHr700BbTa9L2r9Jv
USD7SsGRDOz5ObY6vA9zKCD10nGn+P+/75+SOfwmjwIv5NyTEjH7pwrZy6cL
KHCK345WA/Pv8qs/q4y3KdCmlRxZjPmvuTKGZO5SIMn/2vJPA4z3Rd9egmIK
lKTNx6zrkeCMef1Hj1IKMCdLib3XIYFUaJFkzH0KpOk8+h6JxT/oRUR93QMK
sNnI/VbC8sU970k7UEUBVWUShYTls4HfynaxhgJegkUs7Fi+6QLExpXrKeA7
RHkqhdVHWQaTmuUTCowznR/wlCKBXctSpE8jBfq3h5L8sXq6xdnJXvSMAksh
q7tjvBgv61a7trRSgO+/hhkHThJMHMu5O9xOAd1Og7YrrCRQbwjR4euiwHLS
UMZxWhJ8GHVNxL+igJnbtXaebSJEs5j02r/B+inIwejCOhFeegj4XOrF8vX5
0o2+Gaz/L9JWl77H8vO8rKh8kgj7amY3Xw5QYPsmPsTxGxEOMrSm/xvE8u2t
1cv6ngiL5f7NEaMU4Gb8rav0mAgKpnfng8cpkDnOTrtZSQTPr1/F/SYpcLlf
armwGOPbfZR4t2kKMI0wDARiPFoSYWBuuEgBrkRrXqZTRPjKHhW5f5kC7ITc
54nBROAtfVSmuUqBOs/Ve5+9iZAwpMAqs0EBq4zyKnoKxqeG3H1MNE7wj9F6
PkCNCDcGbWlp6ZzATLjqeoEMEV6HXsRv0jtBfpv9g/tCRNC+u31jjskJFN14
ps0Zsf2Zf7q93+cEjRwrZneGCfD6fdNEjoQT8GcGRzPGEoA2cJ33hpQTzIkd
6uwII4A2A848TcYJbI91nT3iQ4BirZKycwpO0H4qgEbelgBxuenB3hpOcJEO
ef4RIMB+H58/asgJWC2Fv0+W4eHeBgdrm6cTXLjTzphZg4NHhvfiJo84gdJE
pkxtIQ5aE3XWmY45wYmJROMHaTj4yuk9dsDPCR7MV87r/IcDfqWnDSPHneCv
9dTKM3EcJLsd896IcwKbkOKg1+c1IaixoUXjrhMYh/FskcLUgXTmSGjBTydI
a9Pz+NytCHOLBbMNv5wgV/CLcV2OItzx+er7fhaLj0GUTEKQInDaH/RgWHQC
wy/eDr/3YeulnKwDNpyglnBlWIOqAPe6LGS19jpDqyzrEY4xOeDl0fj8TtkZ
kn8GuQWtS8Obi8GUn6rOIMd0NWK7SxoStit6aDScQeW/qupb2dKw+EOxg0Bw
htlBaY6/+tLw9on0o2w9Z9hwXGoPS5SCRE/+VB9bZzj+4+8nRgFJWLm/g3aC
nSEt77R56G1h0L+Senv5uDPQG10+0kwWhsRwEfrpMOz5sjmjtjTCwKun09l/
0hn6H/R4whEh0HobYVt21hkW/JsdMmUEIWph1pWS5gxXiXaCEk/5YBs/HHa/
EttPG3c3QJELTAX+Gyh4iOnVBa/GcU5I3fpDvFHtDL/3TBFO5XOC2Eu+jdjH
zvBg3ClDi5cTDJ0dYp2anUE3Xv/XCjsHxEV2X/r3xhkotkmHaRhZgKG5/q7z
rDMohql23KqhA1m7IquT884QY132yFKfDky/pfy+8dsZfA5k3TPppoXzNB56
H1acoSzvY5DMJA3QmdEPOG47w58LKSNXXHaR9Ke5qPBdZ9BjLxAWSthBxn6f
xK/TUKE4TOWhe9U2ik+5H/CegQouzeeYhbm3EE2PPR2ZnQqruam6sxt/kORh
nbLj+6jwH9sL71KdPwgWpQ9c5aKCY9Tutu7ZdXSOez27h48KkpJg+odtDe1S
83B24lSIe34uQs5+GW1/nz5irUEFGy2f7Jj2GSQa1r8nAEeFz0zUo+x3fiF9
uubKFAIVwuRLhesuTqMY2asb3fupQD1u1+DuM4U2/UnpFkCFkXhJ06yAcSS8
Ka7lZ0yFE7Dy77+YMaR7mXkkyZQKVw6y/T19fRRFP/ii0GlJBfMd8Owv+Yo2
luKfmzpQYfFkneEXo0EkeD7Qx5tChX/CvasO3R+RNq8za6IzFZ6/XZJKcv+A
IrUUXV64UYGjaHzLuOw9yuzi2hl3p8J9rRXmoaN9qN516w6dJxXYR05fuELu
QeunexaMvKigvvhRKqXhFeJne3LjqDdmrzyqbbnWhUj5t3Xjfalg62jl2Xeh
A0U8j0hqDaBCIdfLUw1NbegG2VN1NIgKXHr1JgZbz9HjMYv+fyHY/r9uN3HX
NqMVehFxdIIKSu1qQVzP69E9Budy3ZNUSPp8h18KPUZUxqtaWpGY/SEa35vm
ahDTnlftuGgqyG68TRu8WoWe7KG3V4uhQvnnBPWTtyvQf0wGXxTPUsGy9eLM
EY4yJMwc6Sd7jgpzD70u3/90D71hrlmRiKdC6/bgW4/N2+jM3tlzIuepkOfy
sZB3pQCpscixCVygwsEP81fCynLQN5bDt7gvUmH/Qp3HD94sdJU1W5YjhQpL
B8yYErRvIGAbqN57mQrh+s5/HHiuoyU2dgPGNCweuKqzh4rT0R12i1c0V6kw
LJ3d7/D1KqJwxDtvp2P+8tU2nv52FTHsaxr7c50KJJ/2OYHSdFS3by145QYV
tDKeWhD4ryNfTo3NhUwsv6WpIpf0byABrv+SZm5h/ry4gfiFs1A3113uqRwq
hLr/N/3qYQ6K5v5aMJZHBaPDLsSMzQKkzCOg8rUAq2+FnyLVu7fRFx6Hhs9F
VGB9c0b36pd7KJX3ssmHO1RI98lXGOYpQwZ8Hb2996jg136jPL60Ai3w/XN/
U4JpxbnYU5lVqJBfZ7qzjAoDbSI5Tos1iCxwIqK9HNuPNimD3uQxohV8QPOs
EquXnYHjBi/q0SPBn6lPH1Jh4n6F75/Qp4hX2L24+hHWH88sZ545PUcdwjdx
lY+pUCAdSXAza0OnRHpbSuupwCB0Mevvejv6LGryqaARi0d7+xJXQSdKETvr
ldOM5Z/++2R0RjfSFW9YuPmMCv23Pk36F75GeRIqTGntVIi4cz786WYPspP0
yUh+SYXvNKGmDMV9aFeyUCKxkwqcC+TskcH36Ig0j3bMayrk294YZDn8AcnK
bfn/14/1//u41vblIfRRjrTm/YEKlQRfZeqJLyhJ/nj8kU9UyJ0S4Z3bHUHT
ChPZLsOYvkaaiBcZRZXKb16bjVNhmtbhE8fNCeShwuhiNEkFud5Dx/7FTSIO
VTShP4XZa7s9Tgn/gULVarcIM1SgBLZlCPr8RCTNXFXpZSpIeP1Qu3VpFl05
HPuMZ5UKf8N/RJTnzqHpK0fJjOvY9W4n+1c18yhvXiFi+i8V5E2tx4TnfyO6
isdND2ldICF0idCBnU99cj3WelwuQNp/hlQY+QcpO9eMqPK4YHPJyyl/hQ2U
mHgjRJzPBd71WgunD22g/RMHr9MKucCLmzduz5puooKin0Ndki6g2rvsen7/
DgoSof3PSdMFTB8XMD5/SQud1pObZngXeOunnPpZnQ4kT3el7ie6QInCfBJT
Dh0MfE6rFtZ2gcmoN5sFJ+hBN1N4YxS5gOytkpl4AiMwcxEvBtu7wMRF18Yz
k8xwd49fcVKICywsrHV3xXLCh/F7MXdCXWA93ctD9RUn7Hk+7vAs3AW4tMSa
OXi5wD/Sc3ftlAvMy5fzWlRwgeq0s4vPORdwdtrT4fGdG+pfme41TXeBqB7d
O4OH+OBVqnQw7SMX+GGkSiTeEYbf3N+IZ9Zc4OXG63NuO9LwyDNo6cQfFzh6
ffnFjKIMRJRvPgj86wLfu3A8F5xk4K+RgIL7jgsoSv4vNgLJ/Vju0asjQANx
UBk6BVhAgIFMU7haJEAXz8L99xRYQKbWPUcVuSVAP4unxnM0WEDgHiby+nIo
QALXNYNrNlhAlGf/8EWeKEDEIsQ/YzhYQHiqB86CyShASbrguFI8WEDO621C
zx8pQFPpGasxRFhANzspGJ/LKUBnR4yP71NYQOcvrUx7HytAjwNxWGtzWECr
lansP7MtQEQC7aqddVhAZXlw0BLgLUD4AGn9z3dYQHmxvkS4DC5AYP5gojR8
WECic6U3d2UuQDL5UOz9hFhAuyNmtqsUL0DW7jCAkJZYQNjYwbWSNDBAiu2s
0sKYWEB9L+Z8WkkwQD/sKCX1mlhAO1r4agReMECo6SDKWZ9YQE9pPwn9hjBA
euQQFCOoWEDmxDdwddcwQB7a8Ke1uVhA7Gg/rCZyMUDS2Gz657tYQFqgZQjf
hDFAh9foTBq+WEDZ9hIHc5cxQPDU4PF+wlhA/wJhYSy8MUDCz9A7SMtYQP2E
AOLZAzJAZsWwz9rcWEC4t0NrzosyQBrELCIN31hAzmlvfBScMkDPwqh0P+FY
QFcjCWowrDJAOMCgGaTlWECSDqN/6MsyQAq7kGNt7lhAyjyhiFAJM0C+uQy2
n/BYQGlt/VU8GDNAc7iICNLyWEDze2ts+yYzQNy1gK0291hA/llVPvJDM0CQ
tPz/aPlYQJd5xGMpUjNARbN4Upv7WEDpUPSiMmAzQPqx9KTN/VhAa1H4sA1u
M0CusHD3//9YQJDs40K6ezNA1MH7aQ==
         "]]}}}}, {
    DisplayFunction -> Identity, PlotRangePadding -> {{
        Scaled[0.02], 
        Scaled[0.02]}, {
        Scaled[0.02], 
        Scaled[0.05]}}, AxesOrigin -> {0, 0}, 
     PlotRange -> {{0, 100.}, {0, 23.6}}, DisplayFunction -> Identity, 
     AspectRatio -> NCache[GoldenRatio^(-1), 0.6180339887498948], 
     Axes -> {True, True}, AxesLabel -> {None, None}, AxesOrigin -> {0, 0}, 
     BaseStyle -> {FontSize -> 15}, DisplayFunction :> Identity, 
     Frame -> {{True, True}, {True, True}}, FrameLabel -> {{
        FormBox["\"Mean\"", TraditionalForm], None}, {
        FormBox["\"time\"", TraditionalForm], None}}, 
     FrameTicks -> {{Automatic, Automatic}, {Automatic, Automatic}}, 
     GridLines -> {None, None}, GridLinesStyle -> Directive[
       GrayLevel[0.5, 0.4]], Method -> {}, 
     PlotRange -> {{0, 100.}, {0, 23.6}}, PlotRangeClipping -> True, 
     PlotRangePadding -> {{
        Scaled[0.02], 
        Scaled[0.02]}, {
        Scaled[0.02], 
        Scaled[0.05]}}, Ticks -> {Automatic, Automatic}}],FormBox[
    TagBox[
     GridBox[{{
        FormBox[
         TemplateBox[{"\"mRNA (Extrande)\"", "\"Protein (Extrande)\""}, 
          "PointLegend", DisplayFunction -> (StyleBox[
            StyleBox[
             PaneBox[
              TagBox[
               GridBox[{{
                  TagBox[
                   GridBox[{{
                    GraphicsBox[{{
                    Directive[
                    EdgeForm[
                    Directive[
                    Opacity[0.3], 
                    GrayLevel[0]]], 
                    PointSize[0.25], 
                    RGBColor[0.368417, 0.506779, 0.709798], 
                    AbsoluteThickness[1.6], FontSize -> 15, 
                    Thickness[Large]], {
                    LineBox[{{0, 10}, {20, 10}}]}}, {
                    Directive[
                    EdgeForm[
                    Directive[
                    Opacity[0.3], 
                    GrayLevel[0]]], 
                    PointSize[0.25], 
                    RGBColor[0.368417, 0.506779, 0.709798], 
                    AbsoluteThickness[1.6], FontSize -> 15, 
                    Thickness[Large]], {}}}, AspectRatio -> Full, 
                    ImageSize -> {20, 10}, PlotRangePadding -> None, 
                    ImagePadding -> Automatic, 
                    BaselinePosition -> (Scaled[0.1] -> Baseline)], #}, {
                    GraphicsBox[{{
                    Directive[
                    EdgeForm[
                    Directive[
                    Opacity[0.3], 
                    GrayLevel[0]]], 
                    PointSize[0.25], 
                    RGBColor[0.880722, 0.611041, 0.142051], 
                    AbsoluteThickness[1.6], FontSize -> 15, 
                    Thickness[Large]], {
                    LineBox[{{0, 10}, {20, 10}}]}}, {
                    Directive[
                    EdgeForm[
                    Directive[
                    Opacity[0.3], 
                    GrayLevel[0]]], 
                    PointSize[0.25], 
                    RGBColor[0.880722, 0.611041, 0.142051], 
                    AbsoluteThickness[1.6], FontSize -> 15, 
                    Thickness[Large]], {}}}, AspectRatio -> Full, 
                    ImageSize -> {20, 10}, PlotRangePadding -> None, 
                    ImagePadding -> Automatic, 
                    BaselinePosition -> (Scaled[0.1] -> Baseline)], #2}}, 
                    GridBoxAlignment -> {
                    "Columns" -> {Center, Left}, "Rows" -> {{Baseline}}}, 
                    AutoDelete -> False, 
                    GridBoxDividers -> {
                    "Columns" -> {{False}}, "Rows" -> {{False}}}, 
                    GridBoxItemSize -> {
                    "Columns" -> {{All}}, "Rows" -> {{All}}}, 
                    GridBoxSpacings -> {
                    "Columns" -> {{0.5}}, "Rows" -> {{0.8}}}], "Grid"]}}, 
                GridBoxAlignment -> {
                 "Columns" -> {{Left}}, "Rows" -> {{Top}}}, AutoDelete -> 
                False, GridBoxItemSize -> {
                 "Columns" -> {{Automatic}}, "Rows" -> {{Automatic}}}, 
                GridBoxSpacings -> {"Columns" -> {{1}}, "Rows" -> {{0}}}], 
               "Grid"], Alignment -> Left, AppearanceElements -> None, 
              ImageMargins -> {{5, 5}, {5, 5}}, ImageSizeAction -> 
              "ResizeToFit"], LineIndent -> 0, StripOnInput -> False], {
            FontFamily -> "Arial"}, Background -> Automatic, StripOnInput -> 
            False]& ), 
          InterpretationFunction :> (RowBox[{"PointLegend", "[", 
             RowBox[{
               RowBox[{"{", 
                 RowBox[{
                   RowBox[{"Directive", "[", 
                    RowBox[{
                    RowBox[{"PointSize", "[", "0.01388888888888889`", "]"}], 
                    ",", 
                    InterpretationBox[
                    ButtonBox[
                    TooltipBox[
                    RowBox[{
                    GraphicsBox[{{
                    GrayLevel[0], 
                    RectangleBox[{0, 0}]}, {
                    GrayLevel[0], 
                    RectangleBox[{1, -1}]}, {
                    RGBColor[0.368417, 0.506779, 0.709798], 
                    RectangleBox[{0, -1}, {2, 1}]}}, AspectRatio -> 1, Frame -> 
                    True, FrameStyle -> 
                    RGBColor[0.24561133333333335`, 0.3378526666666667, 
                    0.4731986666666667], FrameTicks -> None, PlotRangePadding -> 
                    None, ImageSize -> 
                    Dynamic[{Automatic, 1.35 CurrentValue["FontCapHeight"]/
                    AbsoluteCurrentValue[Magnification]}]], 
                    "\[InvisibleSpace]"}], 
                    "RGBColor[0.368417, 0.506779, 0.709798]"], Appearance -> 
                    None, BaseStyle -> {}, BaselinePosition -> Baseline, 
                    DefaultBaseStyle -> {}, ButtonFunction :> 
                    With[{Typeset`box$ = EvaluationBox[]}, 
                    If[
                    Not[
                    AbsoluteCurrentValue["Deployed"]], 
                    SelectionMove[Typeset`box$, All, Expression]; 
                    FrontEnd`Private`$ColorSelectorInitialAlpha = 1; 
                    FrontEnd`Private`$ColorSelectorInitialColor = 
                    RGBColor[0.368417, 0.506779, 0.709798]; 
                    FrontEnd`Private`$ColorSelectorUseMakeBoxes = True; 
                    MathLink`CallFrontEnd[
                    FrontEnd`AttachCell[Typeset`box$, 
                    FrontEndResource["RGBColorValueSelector"], {
                    0, {Left, Bottom}}, {Left, Top}, 
                    "ClosingActions" -> {
                    "SelectionDeparture", "ParentChanged", 
                    "EvaluatorQuit"}]]]], BaseStyle -> Inherited, Evaluator -> 
                    Automatic, Method -> "Preemptive"], 
                    RGBColor[0.368417, 0.506779, 0.709798], Editable -> False,
                     Selectable -> False], ",", 
                    RowBox[{"AbsoluteThickness", "[", "1.6`", "]"}], ",", 
                    RowBox[{"FontSize", "\[Rule]", "15"}], ",", 
                    RowBox[{"Thickness", "[", "Large", "]"}]}], "]"}], ",", 
                   RowBox[{"Directive", "[", 
                    RowBox[{
                    RowBox[{"PointSize", "[", "0.01388888888888889`", "]"}], 
                    ",", 
                    InterpretationBox[
                    ButtonBox[
                    TooltipBox[
                    RowBox[{
                    GraphicsBox[{{
                    GrayLevel[0], 
                    RectangleBox[{0, 0}]}, {
                    GrayLevel[0], 
                    RectangleBox[{1, -1}]}, {
                    RGBColor[0.880722, 0.611041, 0.142051], 
                    RectangleBox[{0, -1}, {2, 1}]}}, AspectRatio -> 1, Frame -> 
                    True, FrameStyle -> 
                    RGBColor[0.587148, 0.40736066666666665`, 
                    0.09470066666666668], FrameTicks -> None, 
                    PlotRangePadding -> None, ImageSize -> 
                    Dynamic[{Automatic, 1.35 CurrentValue["FontCapHeight"]/
                    AbsoluteCurrentValue[Magnification]}]], 
                    "\[InvisibleSpace]"}], 
                    "RGBColor[0.880722, 0.611041, 0.142051]"], Appearance -> 
                    None, BaseStyle -> {}, BaselinePosition -> Baseline, 
                    DefaultBaseStyle -> {}, ButtonFunction :> 
                    With[{Typeset`box$ = EvaluationBox[]}, 
                    If[
                    Not[
                    AbsoluteCurrentValue["Deployed"]], 
                    SelectionMove[Typeset`box$, All, Expression]; 
                    FrontEnd`Private`$ColorSelectorInitialAlpha = 1; 
                    FrontEnd`Private`$ColorSelectorInitialColor = 
                    RGBColor[0.880722, 0.611041, 0.142051]; 
                    FrontEnd`Private`$ColorSelectorUseMakeBoxes = True; 
                    MathLink`CallFrontEnd[
                    FrontEnd`AttachCell[Typeset`box$, 
                    FrontEndResource["RGBColorValueSelector"], {
                    0, {Left, Bottom}}, {Left, Top}, 
                    "ClosingActions" -> {
                    "SelectionDeparture", "ParentChanged", 
                    "EvaluatorQuit"}]]]], BaseStyle -> Inherited, Evaluator -> 
                    Automatic, Method -> "Preemptive"], 
                    RGBColor[0.880722, 0.611041, 0.142051], Editable -> False,
                     Selectable -> False], ",", 
                    RowBox[{"AbsoluteThickness", "[", "1.6`", "]"}], ",", 
                    RowBox[{"FontSize", "\[Rule]", "15"}], ",", 
                    RowBox[{"Thickness", "[", "Large", "]"}]}], "]"}]}], 
                 "}"}], ",", 
               RowBox[{"{", 
                 RowBox[{#, ",", #2}], "}"}], ",", 
               RowBox[{"LegendMarkers", "\[Rule]", 
                 RowBox[{"{", 
                   RowBox[{
                    RowBox[{"{", 
                    RowBox[{"False", ",", "Automatic"}], "}"}], ",", 
                    RowBox[{"{", 
                    RowBox[{"False", ",", "Automatic"}], "}"}]}], "}"}]}], 
               ",", 
               RowBox[{"Joined", "\[Rule]", 
                 RowBox[{"{", 
                   RowBox[{"True", ",", "True"}], "}"}]}], ",", 
               RowBox[{"LabelStyle", "\[Rule]", 
                 RowBox[{"{", "}"}]}], ",", 
               RowBox[{"LegendLayout", "\[Rule]", "\"Column\""}]}], "]"}]& ), 
          Editable -> True], TraditionalForm]}, {
        FormBox[
         TemplateBox[{"\"mRNA (ODE)\"", "\"Protein (ODE)\""}, "LineLegend", 
          DisplayFunction -> (StyleBox[
            StyleBox[
             PaneBox[
              TagBox[
               GridBox[{{
                  TagBox[
                   GridBox[{{
                    GraphicsBox[{{
                    Directive[
                    EdgeForm[
                    Directive[
                    Opacity[0.3], 
                    GrayLevel[0]]], 
                    PointSize[0.5], 
                    Opacity[1.], 
                    RGBColor[0.368417, 0.506779, 0.709798], 
                    AbsoluteThickness[1.6], 
                    Dashing[{Small, Small}]], {
                    LineBox[{{0, 10}, {40, 10}}]}}, {
                    Directive[
                    EdgeForm[
                    Directive[
                    Opacity[0.3], 
                    GrayLevel[0]]], 
                    PointSize[0.5], 
                    Opacity[1.], 
                    RGBColor[0.368417, 0.506779, 0.709798], 
                    AbsoluteThickness[1.6], 
                    Dashing[{Small, Small}]], {}}}, AspectRatio -> Full, 
                    ImageSize -> {40, 10}, PlotRangePadding -> None, 
                    ImagePadding -> Automatic, 
                    BaselinePosition -> (Scaled[0.1] -> Baseline)], #}, {
                    GraphicsBox[{{
                    Directive[
                    EdgeForm[
                    Directive[
                    Opacity[0.3], 
                    GrayLevel[0]]], 
                    PointSize[0.5], 
                    Opacity[1.], 
                    RGBColor[0.880722, 0.611041, 0.142051], 
                    AbsoluteThickness[1.6], 
                    Dashing[{Small, Small}]], {
                    LineBox[{{0, 10}, {40, 10}}]}}, {
                    Directive[
                    EdgeForm[
                    Directive[
                    Opacity[0.3], 
                    GrayLevel[0]]], 
                    PointSize[0.5], 
                    Opacity[1.], 
                    RGBColor[0.880722, 0.611041, 0.142051], 
                    AbsoluteThickness[1.6], 
                    Dashing[{Small, Small}]], {}}}, AspectRatio -> Full, 
                    ImageSize -> {40, 10}, PlotRangePadding -> None, 
                    ImagePadding -> Automatic, 
                    BaselinePosition -> (Scaled[0.1] -> Baseline)], #2}}, 
                    GridBoxAlignment -> {
                    "Columns" -> {Center, Left}, "Rows" -> {{Baseline}}}, 
                    AutoDelete -> False, 
                    GridBoxDividers -> {
                    "Columns" -> {{False}}, "Rows" -> {{False}}}, 
                    GridBoxItemSize -> {
                    "Columns" -> {{All}}, "Rows" -> {{All}}}, 
                    GridBoxSpacings -> {
                    "Columns" -> {{0.5}}, "Rows" -> {{0.8}}}], "Grid"]}}, 
                GridBoxAlignment -> {
                 "Columns" -> {{Left}}, "Rows" -> {{Top}}}, AutoDelete -> 
                False, GridBoxItemSize -> {
                 "Columns" -> {{Automatic}}, "Rows" -> {{Automatic}}}, 
                GridBoxSpacings -> {"Columns" -> {{1}}, "Rows" -> {{0}}}], 
               "Grid"], Alignment -> Left, AppearanceElements -> None, 
              ImageMargins -> {{5, 5}, {5, 5}}, ImageSizeAction -> 
              "ResizeToFit"], LineIndent -> 0, StripOnInput -> False], {
            FontFamily -> "Arial"}, Background -> Automatic, StripOnInput -> 
            False]& ), InterpretationFunction :> (RowBox[{"LineLegend", "[", 
             RowBox[{
               RowBox[{"{", 
                 RowBox[{
                   RowBox[{"Directive", "[", 
                    RowBox[{
                    RowBox[{"Opacity", "[", "1.`", "]"}], ",", 
                    InterpretationBox[
                    ButtonBox[
                    TooltipBox[
                    RowBox[{
                    GraphicsBox[{{
                    GrayLevel[0], 
                    RectangleBox[{0, 0}]}, {
                    GrayLevel[0], 
                    RectangleBox[{1, -1}]}, {
                    RGBColor[0.368417, 0.506779, 0.709798], 
                    RectangleBox[{0, -1}, {2, 1}]}}, AspectRatio -> 1, Frame -> 
                    True, FrameStyle -> 
                    RGBColor[0.24561133333333335`, 0.3378526666666667, 
                    0.4731986666666667], FrameTicks -> None, PlotRangePadding -> 
                    None, ImageSize -> 
                    Dynamic[{Automatic, 1.35 CurrentValue["FontCapHeight"]/
                    AbsoluteCurrentValue[Magnification]}]], 
                    "\[InvisibleSpace]"}], 
                    "RGBColor[0.368417, 0.506779, 0.709798]"], Appearance -> 
                    None, BaseStyle -> {}, BaselinePosition -> Baseline, 
                    DefaultBaseStyle -> {}, ButtonFunction :> 
                    With[{Typeset`box$ = EvaluationBox[]}, 
                    If[
                    Not[
                    AbsoluteCurrentValue["Deployed"]], 
                    SelectionMove[Typeset`box$, All, Expression]; 
                    FrontEnd`Private`$ColorSelectorInitialAlpha = 1; 
                    FrontEnd`Private`$ColorSelectorInitialColor = 
                    RGBColor[0.368417, 0.506779, 0.709798]; 
                    FrontEnd`Private`$ColorSelectorUseMakeBoxes = True; 
                    MathLink`CallFrontEnd[
                    FrontEnd`AttachCell[Typeset`box$, 
                    FrontEndResource["RGBColorValueSelector"], {
                    0, {Left, Bottom}}, {Left, Top}, 
                    "ClosingActions" -> {
                    "SelectionDeparture", "ParentChanged", 
                    "EvaluatorQuit"}]]]], BaseStyle -> Inherited, Evaluator -> 
                    Automatic, Method -> "Preemptive"], 
                    RGBColor[0.368417, 0.506779, 0.709798], Editable -> False,
                     Selectable -> False], ",", 
                    RowBox[{"AbsoluteThickness", "[", "1.6`", "]"}], ",", 
                    RowBox[{"Dashing", "[", 
                    RowBox[{"{", 
                    RowBox[{"Small", ",", "Small"}], "}"}], "]"}]}], "]"}], 
                   ",", 
                   RowBox[{"Directive", "[", 
                    RowBox[{
                    RowBox[{"Opacity", "[", "1.`", "]"}], ",", 
                    InterpretationBox[
                    ButtonBox[
                    TooltipBox[
                    RowBox[{
                    GraphicsBox[{{
                    GrayLevel[0], 
                    RectangleBox[{0, 0}]}, {
                    GrayLevel[0], 
                    RectangleBox[{1, -1}]}, {
                    RGBColor[0.880722, 0.611041, 0.142051], 
                    RectangleBox[{0, -1}, {2, 1}]}}, AspectRatio -> 1, Frame -> 
                    True, FrameStyle -> 
                    RGBColor[0.587148, 0.40736066666666665`, 
                    0.09470066666666668], FrameTicks -> None, 
                    PlotRangePadding -> None, ImageSize -> 
                    Dynamic[{Automatic, 1.35 CurrentValue["FontCapHeight"]/
                    AbsoluteCurrentValue[Magnification]}]], 
                    "\[InvisibleSpace]"}], 
                    "RGBColor[0.880722, 0.611041, 0.142051]"], Appearance -> 
                    None, BaseStyle -> {}, BaselinePosition -> Baseline, 
                    DefaultBaseStyle -> {}, ButtonFunction :> 
                    With[{Typeset`box$ = EvaluationBox[]}, 
                    If[
                    Not[
                    AbsoluteCurrentValue["Deployed"]], 
                    SelectionMove[Typeset`box$, All, Expression]; 
                    FrontEnd`Private`$ColorSelectorInitialAlpha = 1; 
                    FrontEnd`Private`$ColorSelectorInitialColor = 
                    RGBColor[0.880722, 0.611041, 0.142051]; 
                    FrontEnd`Private`$ColorSelectorUseMakeBoxes = True; 
                    MathLink`CallFrontEnd[
                    FrontEnd`AttachCell[Typeset`box$, 
                    FrontEndResource["RGBColorValueSelector"], {
                    0, {Left, Bottom}}, {Left, Top}, 
                    "ClosingActions" -> {
                    "SelectionDeparture", "ParentChanged", 
                    "EvaluatorQuit"}]]]], BaseStyle -> Inherited, Evaluator -> 
                    Automatic, Method -> "Preemptive"], 
                    RGBColor[0.880722, 0.611041, 0.142051], Editable -> False,
                     Selectable -> False], ",", 
                    RowBox[{"AbsoluteThickness", "[", "1.6`", "]"}], ",", 
                    RowBox[{"Dashing", "[", 
                    RowBox[{"{", 
                    RowBox[{"Small", ",", "Small"}], "}"}], "]"}]}], "]"}]}], 
                 "}"}], ",", 
               RowBox[{"{", 
                 RowBox[{#, ",", #2}], "}"}], ",", 
               RowBox[{"LegendMarkers", "\[Rule]", "None"}], ",", 
               RowBox[{"LabelStyle", "\[Rule]", 
                 RowBox[{"{", "}"}]}], ",", 
               RowBox[{"LegendLayout", "\[Rule]", "\"Column\""}]}], "]"}]& ), 
          Editable -> True], TraditionalForm]}}, 
      GridBoxAlignment -> {"Columns" -> {{Left}}}, AutoDelete -> False, 
      GridBoxItemSize -> {
       "Columns" -> {{Automatic}}, "Rows" -> {{Automatic}}}, 
      GridBoxSpacings -> {"Columns" -> {{0}}}], "Grid"], TraditionalForm]},
  "Legended",
  DisplayFunction->(GridBox[{{
      TagBox[
       ItemBox[
        PaneBox[
         TagBox[#, "SkipImageSizeLevel"], Alignment -> {Center, Baseline}, 
         BaselinePosition -> Baseline], DefaultBaseStyle -> "Labeled"], 
       "SkipImageSizeLevel"], 
      ItemBox[#2, DefaultBaseStyle -> "LabeledLabel"]}}, 
    GridBoxAlignment -> {"Columns" -> {{Center}}, "Rows" -> {{Center}}}, 
    AutoDelete -> False, GridBoxItemSize -> Automatic, 
    BaselinePosition -> {1, 1}]& ),
  Editable->True,
  InterpretationFunction->(RowBox[{"Legended", "[", 
     RowBox[{#, ",", 
       RowBox[{"Placed", "[", 
         RowBox[{#2, ",", "After"}], "]"}]}], "]"}]& )]], "Output",
 CellChangeTimes->{
  3.634029244114366*^9, 3.6340296822465763`*^9, 3.6340297290246763`*^9, {
   3.634030070835397*^9, 3.6340300829258013`*^9}, 3.6340317939254503`*^9, 
   3.634035072480803*^9, 3.634036880096067*^9, 3.634043732704405*^9, 
   3.6340439490866547`*^9, 3.6340448823785267`*^9, 3.6340516260629253`*^9, 
   3.634052039179368*^9, 3.6340776030743713`*^9, 3.6340781610089197`*^9, 
   3.634239617439974*^9, 3.6342397882902727`*^9, 3.634242561520733*^9, 
   3.6342426008831177`*^9, 3.634288510084466*^9, 3.634325866009878*^9, 
   3.634366791402142*^9, 3.6343672245817537`*^9, 3.6343796217815228`*^9, {
   3.63438268096355*^9, 3.63438271174631*^9}, 3.634383024930385*^9, 
   3.634393867368379*^9}]
}, Open  ]]
}, Open  ]]
}, Open  ]],

Cell[CellGroupData[{

Cell["Implementation of Naive Algorithm", "Section",
 CellChangeTimes->{{3.634040991278552*^9, 3.634040996303059*^9}, {
   3.634391648438019*^9, 3.63439165787789*^9}, 3.63791829963876*^9}],

Cell[BoxData[
 RowBox[{
  RowBox[{"Module", "[", 
   RowBox[{
    RowBox[{"{", "a", "}"}], ",", "\[IndentingNewLine]", 
    RowBox[{
     RowBox[{
      RowBox[{"naiveSSA", "[", 
       RowBox[{"GlobalState_", ",", "tIn_", ",", "tOut_"}], "]"}], ":=", 
      RowBox[{"Block", "[", "\[IndentingNewLine]", 
       RowBox[{
        RowBox[{"{", 
         RowBox[{
          RowBox[{"time", "=", "tIn"}], ",", 
          RowBox[{"L", "=", 
           RowBox[{"tOut", "-", "tIn"}]}], ",", 
          RowBox[{"extState", "=", 
           RowBox[{"GlobalState", "[", 
            RowBox[{"[", "1", "]"}], "]"}]}], ",", 
          RowBox[{"state", "=", 
           RowBox[{"GlobalState", "[", 
            RowBox[{"[", "2", "]"}], "]"}]}], ",", "\[IndentingNewLine]", 
          "propensitySum", ",", "\[IndentingNewLine]", "\[Tau]", ",", "r", 
          ",", "sum", ",", "reaction"}], "}"}], ",", "\[IndentingNewLine]", 
        RowBox[{"(*", " ", 
         RowBox[{"Inital", " ", "propensity", " ", "evaluation"}], " ", 
         "*)"}], "\[IndentingNewLine]", 
        RowBox[{
         RowBox[{"If", "[", 
          RowBox[{
           RowBox[{"tIn", "\[Equal]", "0."}], ",", 
           RowBox[{"a", "=", 
            RowBox[{"propensities", "[", 
             RowBox[{"extState", ",", "state"}], "]"}]}]}], "]"}], ";", 
         "\[IndentingNewLine]", 
         RowBox[{"(*", " ", 
          RowBox[{"Core", " ", "algorithm"}], " ", "*)"}], 
         "\[IndentingNewLine]", 
         RowBox[{"While", "[", 
          RowBox[{
           RowBox[{"time", "<", "tOut"}], ",", "\[IndentingNewLine]", 
           RowBox[{"(*", 
            RowBox[{"1", " ", "Generate", " ", "\[Tau]"}], " ", "*)"}], 
           "\[IndentingNewLine]", 
           RowBox[{
            RowBox[{"propensitySum", "=", 
             RowBox[{"Total", "[", "a", "]"}]}], ";", "\[IndentingNewLine]", 
            RowBox[{"\[Tau]", "=", 
             RowBox[{"If", "[", 
              RowBox[{
               RowBox[{"propensitySum", "\[NotEqual]", "0"}], ",", 
               RowBox[{
                RowBox[{"-", 
                 RowBox[{"Log", "[", 
                  RowBox[{"RandomReal", "[", "]"}], "]"}]}], "/", 
                "propensitySum"}], ",", 
               RowBox[{"tOut", "+", "1"}]}], "]"}]}], ";", 
            "\[IndentingNewLine]", 
            RowBox[{"(*", 
             RowBox[{"2", " ", "Advance", " ", "time"}], "*)"}], 
            "\[IndentingNewLine]", 
            RowBox[{"If", "[", 
             RowBox[{
              RowBox[{
               RowBox[{"time", "+", "\[Tau]"}], ">", "tOut"}], ",", 
              RowBox[{
               RowBox[{"extState", "=", 
                RowBox[{"ExternalProcess", "[", 
                 RowBox[{"extState", ",", "time", ",", "tOut"}], "]"}]}], ";", 
               RowBox[{"Break", "[", "]"}], ";"}]}], "]"}], ";", 
            "\[IndentingNewLine]", 
            RowBox[{"time", "+=", "\[Tau]"}], ";", "\[IndentingNewLine]", 
            RowBox[{"(*", 
             RowBox[{"4", " ", "Select", " ", "reaction"}], " ", "*)"}], 
            "\[IndentingNewLine]", 
            RowBox[{"r", "=", 
             RowBox[{
              RowBox[{"RandomReal", "[", "]"}], "*", "propensitySum"}]}], ";",
             "\[IndentingNewLine]", 
            RowBox[{"sum", "=", " ", 
             RowBox[{"a", "[", 
              RowBox[{"[", "1", "]"}], "]"}]}], ";", 
            RowBox[{"reaction", "=", "1"}], ";", 
            RowBox[{"While", "[", " ", 
             RowBox[{
              RowBox[{"sum", "<", "r"}], ",", 
              RowBox[{"sum", "+=", 
               RowBox[{"a", "[", 
                RowBox[{"[", 
                 RowBox[{"++", "reaction"}], "]"}], "]"}]}]}], " ", "]"}], 
            ";", "\[IndentingNewLine]", 
            RowBox[{"(*", 
             RowBox[{"Update", " ", "state", " ", "vector"}], "*)"}], " ", 
            "\[IndentingNewLine]", 
            RowBox[{"state", "+=", 
             RowBox[{"Stoichiometry", "[", 
              RowBox[{"[", "reaction", "]"}], "]"}]}], ";", 
            "\[IndentingNewLine]", 
            RowBox[{"(*", 
             RowBox[{
             "5", " ", "Update", " ", "propensities", " ", "after", " ", 
              "change", " ", "of", " ", "reaction"}], "*)"}], " ", 
            "\[IndentingNewLine]", 
            RowBox[{"a", "=", 
             RowBox[{"propensities", "[", 
              RowBox[{"extState", ",", "state"}], "]"}]}], ";", 
            "\[IndentingNewLine]", 
            RowBox[{"extState", "=", 
             RowBox[{"ExternalProcess", "[", 
              RowBox[{"extState", ",", 
               RowBox[{"time", "-", "\[Tau]"}], ",", "time"}], "]"}]}]}]}], 
          "\[IndentingNewLine]", "]"}], ";", "\[IndentingNewLine]", 
         RowBox[{"Return", "[", 
          RowBox[{"{", 
           RowBox[{"extState", ",", "state"}], "}"}], "]"}]}]}], 
       "\[IndentingNewLine]", "]"}]}], ";"}]}], "\n", "]"}], ";"}]], "Input",
 CellChangeTimes->{{3.6340409987285557`*^9, 3.634040998729362*^9}, {
  3.634041108820697*^9, 3.6340411135694103`*^9}, {3.634041160496703*^9, 
  3.63404120713628*^9}, {3.634041306987213*^9, 3.6340413319958763`*^9}, {
  3.634041387499413*^9, 3.634041556834841*^9}, {3.634041713770752*^9, 
  3.634041730299857*^9}, {3.6340417620602694`*^9, 3.634041778888941*^9}, {
  3.634041819686347*^9, 3.634041909031084*^9}, {3.634043883732329*^9, 
  3.634043894305554*^9}, {3.634044112748971*^9, 3.634044140265753*^9}, {
  3.6340442256943893`*^9, 3.634044231325028*^9}, {3.6340522377601967`*^9, 
  3.634052277231866*^9}, {3.63424160675102*^9, 3.634241652944159*^9}, {
  3.63439425219383*^9, 3.634394288674036*^9}}],

Cell[CellGroupData[{

Cell["Obtain a single realization", "Subsection",
 CellChangeTimes->{{3.634025563962202*^9, 3.634025572723895*^9}, {
  3.6340374760462923`*^9, 3.634037479326702*^9}, {3.634037514158072*^9, 
  3.634037523982654*^9}, {3.63404777707314*^9, 3.634047778064766*^9}, {
  3.634395385989532*^9, 3.634395392437305*^9}, {3.634395487172958*^9, 
  3.634395491620696*^9}}],

Cell[TextData[StyleBox["The plot shows a single realizations obtained from \
simulation using the naive algorithm.",
 FontSlant->"Italic",
 FontColor->GrayLevel[0.5]]], "Text",
 CellChangeTimes->{{3.634395119160726*^9, 3.63439516008864*^9}, {
  3.6343951969181643`*^9, 3.634395318085846*^9}, {3.6343953646295843`*^9, 
  3.634395377685514*^9}}],

Cell[CellGroupData[{

Cell[BoxData[{
 RowBox[{
  RowBox[{"IntState", "=", 
   RowBox[{"{", 
    RowBox[{"0.", ",", "0."}], "}"}]}], ";", " ", 
  RowBox[{"ExtState", "=", 
   RowBox[{"ExternalProcess", "[", 
    RowBox[{
     RowBox[{"{", 
      RowBox[{"1", ",", "0"}], "}"}], ",", "0", ",", "0"}], "]"}]}], 
  ";"}], "\[IndentingNewLine]", 
 RowBox[{
  RowBox[{"s", "=", 
   RowBox[{"{", 
    RowBox[{"ExtState", ",", "IntState"}], "}"}]}], 
  ";"}], "\[IndentingNewLine]", 
 RowBox[{
  RowBox[{"res", "=", 
   RowBox[{"Table", "[", 
    RowBox[{
     RowBox[{"s", "=", 
      RowBox[{"naiveSSA", "[", 
       RowBox[{"s", ",", 
        RowBox[{"If", "[", 
         RowBox[{
          RowBox[{
           RowBox[{"t", "-", "\[CapitalDelta]t"}], ">", "0"}], ",", 
          RowBox[{"t", "-", "\[CapitalDelta]t"}], ",", "0"}], "]"}], ",", 
        "t"}], "]"}]}], ",", 
     RowBox[{"{", 
      RowBox[{"t", ",", "0", ",", "tFinal", ",", "\[CapitalDelta]t"}], 
      "}"}]}], "]"}]}], ";"}], "\[IndentingNewLine]", 
 RowBox[{
  RowBox[{"TimeRange", "=", 
   RowBox[{"Range", "[", 
    RowBox[{"0", ",", "tFinal", ",", "\[CapitalDelta]t"}], "]"}]}], 
  ";"}], "\[IndentingNewLine]", 
 RowBox[{
  RowBox[{"ExtDat", "=", 
   RowBox[{
    RowBox[{
     RowBox[{
      RowBox[{"propensities", "[", 
       RowBox[{"#", ",", "IntState"}], "]"}], "[", 
      RowBox[{"[", "1", "]"}], "]"}], "&"}], "/@", 
    RowBox[{"Flatten", "[", 
     RowBox[{
      RowBox[{"Take", "[", 
       RowBox[{"res", ",", "All", ",", 
        RowBox[{"{", "1", "}"}]}], "]"}], ",", "1"}], "]"}]}]}], 
  ";"}], "\[IndentingNewLine]", 
 RowBox[{
  RowBox[{"IntDat", "=", 
   RowBox[{"Flatten", "[", 
    RowBox[{
     RowBox[{"Take", "[", 
      RowBox[{"res", ",", "All", ",", 
       RowBox[{"{", "2", "}"}]}], "]"}], ",", "1"}], "]"}]}], 
  ";"}], "\[IndentingNewLine]", 
 RowBox[{"ListPlot", "[", 
  RowBox[{
   RowBox[{"Transpose", "[", 
    RowBox[{"{", 
     RowBox[{"TimeRange", ",", "ExtDat"}], "}"}], "]"}], ",", 
   RowBox[{"PlotLegends", "\[Rule]", 
    RowBox[{"{", "\"\<Input propensity\>\"", "}"}]}]}], 
  "]"}], "\[IndentingNewLine]", 
 RowBox[{"ListPlot", "[", 
  RowBox[{
   RowBox[{"Table", "[", 
    RowBox[{
     RowBox[{"Transpose", "[", 
      RowBox[{"{", 
       RowBox[{"TimeRange", ",", 
        RowBox[{"Flatten", "[", 
         RowBox[{"Take", "[", 
          RowBox[{"IntDat", ",", "All", ",", 
           RowBox[{"{", "j", "}"}]}], "]"}], "]"}]}], "}"}], "]"}], ",", 
     RowBox[{"{", 
      RowBox[{"j", ",", "NumSpecies"}], "}"}]}], "]"}], ",", 
   "\[IndentingNewLine]", 
   RowBox[{"PlotLegends", "\[Rule]", "SpeciesNames"}], ",", 
   RowBox[{"PlotRange", "\[Rule]", "All"}]}], "]"}]}], "Input",
 CellChangeTimes->{{3.633954408807836*^9, 3.633954469404852*^9}, {
   3.633957627774284*^9, 3.633957632429472*^9}, 3.633958259939855*^9, {
   3.634023536705778*^9, 3.634023560689753*^9}, {3.6340253214985247`*^9, 
   3.63402533088958*^9}, {3.634025599583128*^9, 3.634025627867661*^9}, {
   3.63402581522399*^9, 3.63402582258298*^9}, {3.634029951254025*^9, 
   3.634029999780912*^9}, {3.634039718910894*^9, 3.634039725103448*^9}, {
   3.634041965109185*^9, 3.6340419665057993`*^9}, {3.634042017814219*^9, 
   3.634042021754778*^9}, {3.634042102200769*^9, 3.6340421689276943`*^9}, {
   3.634044070799947*^9, 3.634044090947896*^9}, {3.6340441522092876`*^9, 
   3.634044152789263*^9}, {3.634044201195058*^9, 3.634044204868559*^9}, {
   3.634044249916765*^9, 3.634044251555623*^9}, {3.634049048164279*^9, 
   3.634049074388446*^9}, {3.6340519038319607`*^9, 3.634051904182859*^9}, {
   3.634384182176271*^9, 3.634384186271394*^9}, 3.634384286704152*^9, {
   3.634392610899955*^9, 3.634392615107679*^9}}],

Cell[BoxData[
 TemplateBox[{GraphicsBox[{{}, {{{}, {}, {
        Hue[0.67, 0.6, 0.6], 
        Directive[
         PointSize[0.01388888888888889], 
         RGBColor[0.368417, 0.506779, 0.709798], 
         AbsoluteThickness[1.6], FontSize -> 15, 
         Thickness[Large]], 
        LineBox[CompressedData["
1:eJxdlH0s3Hccx69iG2m36Up7qzIU4zyEFqce347jPB336GxL2zGs1WHWqpRx
a1SrHbFF0aK1rJeIh6VGr9XSnoVR9CITlGJT9Rzsjxmq1W25z++P7pf8cnnl
de/7/n7v7+d7lnGp4gQ9FouV8O/93ydzea4E6F85dhA6+tN/1veLYlGxDTEL
t/NO/+qwg0dsAPFx/mXXplBiI4TeaSh82RJMbIycI30dTp/4ELNRWTDFNdT6
E+/DTZU2/MWMF7EF9L0mTH4y9yS2QoFFddX7+oy3Brt20E6y15vYFiYP7pVE
3HUltkPTV6uzkiVnYg7Si3eo14oOETuiiqu+wN5wIHbGtWtKK94za2IXhMxb
G80n6xO7IjBjdEOd9Ie/jg8wPdB1EMvNVxoy3Rjvhj2mafz2w6+I3TGmXYzT
azSinAfinhS0VyvMiLnwqFtMSFN9SOwJw4cj6adUTP+HUF3VsaE1Z97fCyfP
xHrPBAcQe+NG88uS/JUgYh+UTA+erbvEsC/edP2+qKKPYT/Y2V/tPPcesz/+
aC7Y9PpSwHigI2KlPNeWp2MlkBbb+d0vwyAfgMfP/PY+jqf+lQE4Ka9R8YuZ
5+Ph6Z79S/fPu5HnoXA+0SQ9zIV8IDrNgjU1DTRPykDYLC8/Sshhkw+CeurU
yC3BG+SDMKyq/NRoepr65L/ev5KP7IWI9e71SfLByK0/YNl2eBvlg1FT/1f3
28m7KBeCquu9qrO1tuRDUMsx5+q9xSEvgFKd4Nc36kRegAtzUk7OpDv5UDTn
j5VXvKI5UIaCXa8yeHfQj3wY8ssSh7imIeTDsH0hj9M6ySUfjt3bzmRYuPmS
D0fLvcpY+yNMvxFwil9JXR4TkY8A72hZ74+3PchHIju9gftZLn1fGYnYtfk8
bQAzl0Ksjln7NrnTfCuFuJp5c6l0mDl/UViWtWbc4ViSj0J0elFn9rAh+WgY
XB8f2PcRS8eIxs6vU4QLBRO6fpXRr/eviYapVN4+187MvwhCl8tRtT1MXgRF
YFdP43FjWk+Eni3hjdOJtL5GhOaLvRcdypjzKIaDY3/WrXXqH2LkJj7pyuyg
+VGKYbzpUrZuRfulEWNrvHFWyGb+DyQ4tiu9e8mf+oEEPpJLaXU/CygvQWPb
5sCMI50fjQTfaocKbT6PpLwUzxfOx5dnMHkp8uM32jjPmfWlSOFw+RWLNIca
KYrV7gOVXbTfLBkU9UM/TI/QfkCGuSSLSD+BFeVlsGiVY3clzbtGhpHSwKcG
Ve9QXo5U5wlnSdYLXZ+QY8Ltof2jkHHqX/6//uUYtNRoV//+nfqPwbg6OeVj
jy3Kx2D7A+6Jgbs7af0YVG/09XebfUDrxyDVLGnKZc2OfleB/U75rIEs5vkV
WJQ2eM59Q/OvVOC+/VaoQS2dd40CJ/JKR0eFNM+sWPT7yFp+O8rDP3gQtEY=

         "]]}}}, {}}, {DisplayFunction -> Identity, PlotRangePadding -> {{
        Scaled[0.02], 
        Scaled[0.02]}, {
        Scaled[0.02], 
        Scaled[0.05]}}, AxesOrigin -> {0, 0}, 
     PlotRange -> {{0, 100.}, {0, 71.45205305459667}}, DisplayFunction -> 
     Identity, AspectRatio -> NCache[GoldenRatio^(-1), 0.6180339887498948], 
     Axes -> {True, True}, AxesLabel -> {None, None}, AxesOrigin -> {0, 0}, 
     BaseStyle -> {FontSize -> 15}, DisplayFunction :> Identity, 
     Frame -> {{True, True}, {True, True}}, 
     FrameLabel -> {{None, None}, {None, None}}, 
     FrameTicks -> {{Automatic, Automatic}, {Automatic, Automatic}}, 
     GridLines -> {None, None}, GridLinesStyle -> Directive[
       GrayLevel[0.5, 0.4]], Method -> {}, 
     PlotRange -> {{0, 100.}, {0, 71.45205305459667}}, PlotRangeClipping -> 
     True, PlotRangePadding -> {{
        Scaled[0.02], 
        Scaled[0.02]}, {
        Scaled[0.02], 
        Scaled[0.05]}}, Ticks -> {Automatic, Automatic}}],FormBox[
    FormBox[
     TemplateBox[{"\"Input propensity\""}, "PointLegend", 
      DisplayFunction -> (FormBox[
        StyleBox[
         StyleBox[
          PaneBox[
           TagBox[
            GridBox[{{
               TagBox[
                GridBox[{{
                   GraphicsBox[{{
                    Directive[
                    EdgeForm[
                    Directive[
                    Opacity[0.3], 
                    GrayLevel[0]]], 
                    PointSize[0.25], 
                    RGBColor[0.368417, 0.506779, 0.709798], 
                    AbsoluteThickness[1.6], FontSize -> 15, 
                    Thickness[Large]], {
                    LineBox[{{0, 10}, {20, 10}}]}}, {
                    Directive[
                    EdgeForm[
                    Directive[
                    Opacity[0.3], 
                    GrayLevel[0]]], 
                    PointSize[0.25], 
                    RGBColor[0.368417, 0.506779, 0.709798], 
                    AbsoluteThickness[1.6], FontSize -> 15, 
                    Thickness[Large]], {}}}, AspectRatio -> Full, 
                    ImageSize -> {20, 10}, PlotRangePadding -> None, 
                    ImagePadding -> Automatic, 
                    BaselinePosition -> (Scaled[0.1] -> Baseline)], #}}, 
                 GridBoxAlignment -> {
                  "Columns" -> {Center, Left}, "Rows" -> {{Baseline}}}, 
                 AutoDelete -> False, 
                 GridBoxDividers -> {
                  "Columns" -> {{False}}, "Rows" -> {{False}}}, 
                 GridBoxItemSize -> {"Columns" -> {{All}}, "Rows" -> {{All}}},
                  GridBoxSpacings -> {
                  "Columns" -> {{0.5}}, "Rows" -> {{0.8}}}], "Grid"]}}, 
             GridBoxAlignment -> {"Columns" -> {{Left}}, "Rows" -> {{Top}}}, 
             AutoDelete -> False, 
             GridBoxItemSize -> {
              "Columns" -> {{Automatic}}, "Rows" -> {{Automatic}}}, 
             GridBoxSpacings -> {"Columns" -> {{1}}, "Rows" -> {{0}}}], 
            "Grid"], Alignment -> Left, AppearanceElements -> None, 
           ImageMargins -> {{5, 5}, {5, 5}}, ImageSizeAction -> 
           "ResizeToFit"], LineIndent -> 0, StripOnInput -> False], {
         FontFamily -> "Arial"}, Background -> Automatic, StripOnInput -> 
         False], TraditionalForm]& ), 
      InterpretationFunction :> (RowBox[{"PointLegend", "[", 
         RowBox[{
           RowBox[{"{", 
             RowBox[{"Directive", "[", 
               RowBox[{
                 RowBox[{"PointSize", "[", "0.01388888888888889`", "]"}], ",", 
                 InterpretationBox[
                  ButtonBox[
                   TooltipBox[
                    RowBox[{
                    GraphicsBox[{{
                    GrayLevel[0], 
                    RectangleBox[{0, 0}]}, {
                    GrayLevel[0], 
                    RectangleBox[{1, -1}]}, {
                    RGBColor[0.368417, 0.506779, 0.709798], 
                    RectangleBox[{0, -1}, {2, 1}]}}, AspectRatio -> 1, Frame -> 
                    True, FrameStyle -> 
                    RGBColor[
                    0.24561133333333335`, 0.3378526666666667, 
                    0.4731986666666667], FrameTicks -> None, PlotRangePadding -> 
                    None, ImageSize -> 
                    Dynamic[{
                    Automatic, 1.35 CurrentValue["FontCapHeight"]/
                    AbsoluteCurrentValue[Magnification]}]], 
                    "\[InvisibleSpace]"}], 
                    "RGBColor[0.368417, 0.506779, 0.709798]"], Appearance -> 
                   None, BaseStyle -> {}, BaselinePosition -> Baseline, 
                   DefaultBaseStyle -> {}, ButtonFunction :> 
                   With[{Typeset`box$ = EvaluationBox[]}, 
                    If[
                    Not[
                    AbsoluteCurrentValue["Deployed"]], 
                    SelectionMove[Typeset`box$, All, Expression]; 
                    FrontEnd`Private`$ColorSelectorInitialAlpha = 1; 
                    FrontEnd`Private`$ColorSelectorInitialColor = 
                    RGBColor[0.368417, 0.506779, 0.709798]; 
                    FrontEnd`Private`$ColorSelectorUseMakeBoxes = True; 
                    MathLink`CallFrontEnd[
                    FrontEnd`AttachCell[Typeset`box$, 
                    FrontEndResource["RGBColorValueSelector"], {
                    0, {Left, Bottom}}, {Left, Top}, 
                    "ClosingActions" -> {
                    "SelectionDeparture", "ParentChanged", 
                    "EvaluatorQuit"}]]]], BaseStyle -> Inherited, Evaluator -> 
                   Automatic, Method -> "Preemptive"], 
                  RGBColor[0.368417, 0.506779, 0.709798], Editable -> False, 
                  Selectable -> False], ",", 
                 RowBox[{"AbsoluteThickness", "[", "1.6`", "]"}], ",", 
                 RowBox[{"FontSize", "\[Rule]", "15"}], ",", 
                 RowBox[{"Thickness", "[", "Large", "]"}]}], "]"}], "}"}], 
           ",", 
           RowBox[{"{", #, "}"}], ",", 
           RowBox[{"LegendMarkers", "\[Rule]", 
             RowBox[{"{", 
               RowBox[{"{", 
                 RowBox[{"False", ",", "Automatic"}], "}"}], "}"}]}], ",", 
           RowBox[{"Joined", "\[Rule]", 
             RowBox[{"{", "True", "}"}]}], ",", 
           RowBox[{"LabelStyle", "\[Rule]", 
             RowBox[{"{", "}"}]}], ",", 
           RowBox[{"LegendLayout", "\[Rule]", "\"Column\""}]}], "]"}]& ), 
      Editable -> True], TraditionalForm], TraditionalForm]},
  "Legended",
  DisplayFunction->(GridBox[{{
      TagBox[
       ItemBox[
        PaneBox[
         TagBox[#, "SkipImageSizeLevel"], Alignment -> {Center, Baseline}, 
         BaselinePosition -> Baseline], DefaultBaseStyle -> "Labeled"], 
       "SkipImageSizeLevel"], 
      ItemBox[#2, DefaultBaseStyle -> "LabeledLabel"]}}, 
    GridBoxAlignment -> {"Columns" -> {{Center}}, "Rows" -> {{Center}}}, 
    AutoDelete -> False, GridBoxItemSize -> Automatic, 
    BaselinePosition -> {1, 1}]& ),
  Editable->True,
  InterpretationFunction->(RowBox[{"Legended", "[", 
     RowBox[{#, ",", 
       RowBox[{"Placed", "[", 
         RowBox[{#2, ",", "After"}], "]"}]}], "]"}]& )]], "Output",
 CellChangeTimes->{{3.634041953640181*^9, 3.634041967551804*^9}, 
   3.634042023314423*^9, {3.634042138229575*^9, 3.634042197549067*^9}, {
   3.634042732665043*^9, 3.634042740310359*^9}, {3.634043507491004*^9, 
   3.634043544502507*^9}, 3.634043580036038*^9, 3.634043667490202*^9, 
   3.6340439185010347`*^9, 3.63404394957686*^9, {3.634044072038352*^9, 
   3.634044091488461*^9}, 3.63404415372754*^9, 3.634044205304667*^9, {
   3.634044236550372*^9, 3.634044252622169*^9}, {3.634044777497383*^9, 
   3.634044787156797*^9}, 3.6340448847242603`*^9, {3.6340486047980328`*^9, 
   3.6340486252641706`*^9}, {3.6340490296812897`*^9, 3.634049082622814*^9}, 
   3.6340516272269506`*^9, 3.634052039760594*^9, 3.63407760523496*^9, 
   3.63407816252267*^9, 3.634239619165392*^9, 3.6342397911899023`*^9, 
   3.634241209184766*^9, 3.634241257725553*^9, 3.6342412999891443`*^9, 
   3.63424134017665*^9, {3.6342416711264553`*^9, 3.634241691708873*^9}, 
   3.6342418795363827`*^9, 3.6342885420607862`*^9, {3.63428883012952*^9, 
   3.63428889269244*^9}, 3.634325945832336*^9, 3.634384177000297*^9, 
   3.634384244221446*^9, 3.634384297021284*^9, 3.634384386666695*^9, 
   3.634393874204693*^9, 3.634394636394095*^9}],

Cell[BoxData[
 TemplateBox[{GraphicsBox[{{}, {{{}, {}, {
        Hue[0.67, 0.6, 0.6], 
        Directive[
         PointSize[0.01388888888888889], 
         RGBColor[0.368417, 0.506779, 0.709798], 
         AbsoluteThickness[1.6], FontSize -> 15, 
         Thickness[Large]], 
        LineBox[CompressedData["
1:eJxt1MlKQ0EUhOHClUsXLly4UBEREXGeNe2sSZwSx62Qta9wHq0fyUeIkluB
82NDaL5Undzm0mT+67s3mJA0+P387f+vn1beVbInS/5+Cp5Gf8Z5s2bRnyv5
dxfQX0R/CfkynrcCr6K/Bq/DG/AmvAVvwzvwLrwH78MH8CF8BB/DJ/Ap3IJL
dsA6Qw7rHDmsC+SwLpHDukIO6xo5rBvksG6Rw7qzR3vYvl/txs09jzbyDuY7
yLuNm/sfXeT3mIf1kPsB6xG57fWUXeCAK6xnzMMBV9vn62UX2+8DeYXVz/1i
+331c7/a/t96yS62zz/2aK+2n/+K89uehyv6est5gQOusN4xDwdcYX1gHg64
wvocewh18Wfv
         "]]}, {
        Hue[0.9060679774997897, 0.6, 0.6], 
        Directive[
         PointSize[0.01388888888888889], 
         RGBColor[0.880722, 0.611041, 0.142051], 
         AbsoluteThickness[1.6], FontSize -> 15, 
         Thickness[Large]], 
        LineBox[CompressedData["
1:eJxt1MlKA0EUheGLK5cuXLhwoUFERERNHOKUch4TNc5bwbWvcB+tHslHUMk5
gf6xIRy+3HSlqut2zX98DT8nIuLz9/OX/1/fvVFOFX2hnFNOKhdK83dt5bSy
o5xRrilnlcsYt6tsIf0/q8pF5BLG4bgrmIfH8bw9L69z3da1AbfhDrwJb8Hb
8A7chXfhPXgfPoAP4R5cmk44jlCH4xh1OE5Qh+MUdTjOUIfjHHU4LlC33ceX
TaftPr1Sap/Tdt9cK/Xc0nY/3SjVf2n7PblVap/Tdn/3leqT7KM+UKqfc4D6
ndLrs33dN13ghCscD7gfTrjant9Q2RplsfX+JurV9nv2qNT+FNvP09b6qzzu
syelzoVi6xxIW+dQheO5uZ5ia3/T1v5UOF6a8yu2zuG0dVU4XpsucMIVjjfc
Dydc4Xgf+wcZVWCA
         "]]}}}, {}}, {
    DisplayFunction -> Identity, PlotRangePadding -> {{
        Scaled[0.02], 
        Scaled[0.02]}, {
        Scaled[0.02], 
        Scaled[0.05]}}, AxesOrigin -> {0, 0}, 
     PlotRange -> {{0, 100.}, {0, 41.}}, DisplayFunction -> Identity, 
     AspectRatio -> NCache[GoldenRatio^(-1), 0.6180339887498948], 
     Axes -> {True, True}, AxesLabel -> {None, None}, AxesOrigin -> {0, 0}, 
     BaseStyle -> {FontSize -> 15}, DisplayFunction :> Identity, 
     Frame -> {{True, True}, {True, True}}, 
     FrameLabel -> {{None, None}, {None, None}}, 
     FrameTicks -> {{Automatic, Automatic}, {Automatic, Automatic}}, 
     GridLines -> {None, None}, GridLinesStyle -> Directive[
       GrayLevel[0.5, 0.4]], Method -> {}, PlotRange -> {{0, 100.}, {0, 41.}},
      PlotRangeClipping -> True, PlotRangePadding -> {{
        Scaled[0.02], 
        Scaled[0.02]}, {
        Scaled[0.02], 
        Scaled[0.05]}}, Ticks -> {Automatic, Automatic}}],FormBox[
    FormBox[
     TemplateBox[{"\"mRNA\"", "\"Protein\""}, "PointLegend", 
      DisplayFunction -> (FormBox[
        StyleBox[
         StyleBox[
          PaneBox[
           TagBox[
            GridBox[{{
               TagBox[
                GridBox[{{
                   GraphicsBox[{{
                    Directive[
                    EdgeForm[
                    Directive[
                    Opacity[0.3], 
                    GrayLevel[0]]], 
                    PointSize[0.25], 
                    RGBColor[0.368417, 0.506779, 0.709798], 
                    AbsoluteThickness[1.6], FontSize -> 15, 
                    Thickness[Large]], {
                    LineBox[{{0, 10}, {20, 10}}]}}, {
                    Directive[
                    EdgeForm[
                    Directive[
                    Opacity[0.3], 
                    GrayLevel[0]]], 
                    PointSize[0.25], 
                    RGBColor[0.368417, 0.506779, 0.709798], 
                    AbsoluteThickness[1.6], FontSize -> 15, 
                    Thickness[Large]], {}}}, AspectRatio -> Full, 
                    ImageSize -> {20, 10}, PlotRangePadding -> None, 
                    ImagePadding -> Automatic, 
                    BaselinePosition -> (Scaled[0.1] -> Baseline)], #}, {
                   GraphicsBox[{{
                    Directive[
                    EdgeForm[
                    Directive[
                    Opacity[0.3], 
                    GrayLevel[0]]], 
                    PointSize[0.25], 
                    RGBColor[0.880722, 0.611041, 0.142051], 
                    AbsoluteThickness[1.6], FontSize -> 15, 
                    Thickness[Large]], {
                    LineBox[{{0, 10}, {20, 10}}]}}, {
                    Directive[
                    EdgeForm[
                    Directive[
                    Opacity[0.3], 
                    GrayLevel[0]]], 
                    PointSize[0.25], 
                    RGBColor[0.880722, 0.611041, 0.142051], 
                    AbsoluteThickness[1.6], FontSize -> 15, 
                    Thickness[Large]], {}}}, AspectRatio -> Full, 
                    ImageSize -> {20, 10}, PlotRangePadding -> None, 
                    ImagePadding -> Automatic, 
                    BaselinePosition -> (Scaled[0.1] -> Baseline)], #2}}, 
                 GridBoxAlignment -> {
                  "Columns" -> {Center, Left}, "Rows" -> {{Baseline}}}, 
                 AutoDelete -> False, 
                 GridBoxDividers -> {
                  "Columns" -> {{False}}, "Rows" -> {{False}}}, 
                 GridBoxItemSize -> {"Columns" -> {{All}}, "Rows" -> {{All}}},
                  GridBoxSpacings -> {
                  "Columns" -> {{0.5}}, "Rows" -> {{0.8}}}], "Grid"]}}, 
             GridBoxAlignment -> {"Columns" -> {{Left}}, "Rows" -> {{Top}}}, 
             AutoDelete -> False, 
             GridBoxItemSize -> {
              "Columns" -> {{Automatic}}, "Rows" -> {{Automatic}}}, 
             GridBoxSpacings -> {"Columns" -> {{1}}, "Rows" -> {{0}}}], 
            "Grid"], Alignment -> Left, AppearanceElements -> None, 
           ImageMargins -> {{5, 5}, {5, 5}}, ImageSizeAction -> 
           "ResizeToFit"], LineIndent -> 0, StripOnInput -> False], {
         FontFamily -> "Arial"}, Background -> Automatic, StripOnInput -> 
         False], TraditionalForm]& ), 
      InterpretationFunction :> (RowBox[{"PointLegend", "[", 
         RowBox[{
           RowBox[{"{", 
             RowBox[{
               RowBox[{"Directive", "[", 
                 RowBox[{
                   RowBox[{"PointSize", "[", "0.01388888888888889`", "]"}], 
                   ",", 
                   InterpretationBox[
                    ButtonBox[
                    TooltipBox[
                    RowBox[{
                    GraphicsBox[{{
                    GrayLevel[0], 
                    RectangleBox[{0, 0}]}, {
                    GrayLevel[0], 
                    RectangleBox[{1, -1}]}, {
                    RGBColor[0.368417, 0.506779, 0.709798], 
                    RectangleBox[{0, -1}, {2, 1}]}}, AspectRatio -> 1, Frame -> 
                    True, FrameStyle -> 
                    RGBColor[
                    0.24561133333333335`, 0.3378526666666667, 
                    0.4731986666666667], FrameTicks -> None, PlotRangePadding -> 
                    None, ImageSize -> 
                    Dynamic[{
                    Automatic, 1.35 CurrentValue["FontCapHeight"]/
                    AbsoluteCurrentValue[Magnification]}]], 
                    "\[InvisibleSpace]"}], 
                    "RGBColor[0.368417, 0.506779, 0.709798]"], Appearance -> 
                    None, BaseStyle -> {}, BaselinePosition -> Baseline, 
                    DefaultBaseStyle -> {}, ButtonFunction :> 
                    With[{Typeset`box$ = EvaluationBox[]}, 
                    If[
                    Not[
                    AbsoluteCurrentValue["Deployed"]], 
                    SelectionMove[Typeset`box$, All, Expression]; 
                    FrontEnd`Private`$ColorSelectorInitialAlpha = 1; 
                    FrontEnd`Private`$ColorSelectorInitialColor = 
                    RGBColor[0.368417, 0.506779, 0.709798]; 
                    FrontEnd`Private`$ColorSelectorUseMakeBoxes = True; 
                    MathLink`CallFrontEnd[
                    FrontEnd`AttachCell[Typeset`box$, 
                    FrontEndResource["RGBColorValueSelector"], {
                    0, {Left, Bottom}}, {Left, Top}, 
                    "ClosingActions" -> {
                    "SelectionDeparture", "ParentChanged", 
                    "EvaluatorQuit"}]]]], BaseStyle -> Inherited, Evaluator -> 
                    Automatic, Method -> "Preemptive"], 
                    RGBColor[0.368417, 0.506779, 0.709798], Editable -> False,
                     Selectable -> False], ",", 
                   RowBox[{"AbsoluteThickness", "[", "1.6`", "]"}], ",", 
                   RowBox[{"FontSize", "\[Rule]", "15"}], ",", 
                   RowBox[{"Thickness", "[", "Large", "]"}]}], "]"}], ",", 
               RowBox[{"Directive", "[", 
                 RowBox[{
                   RowBox[{"PointSize", "[", "0.01388888888888889`", "]"}], 
                   ",", 
                   InterpretationBox[
                    ButtonBox[
                    TooltipBox[
                    RowBox[{
                    GraphicsBox[{{
                    GrayLevel[0], 
                    RectangleBox[{0, 0}]}, {
                    GrayLevel[0], 
                    RectangleBox[{1, -1}]}, {
                    RGBColor[0.880722, 0.611041, 0.142051], 
                    RectangleBox[{0, -1}, {2, 1}]}}, AspectRatio -> 1, Frame -> 
                    True, FrameStyle -> 
                    RGBColor[
                    0.587148, 0.40736066666666665`, 0.09470066666666668], 
                    FrameTicks -> None, PlotRangePadding -> None, ImageSize -> 
                    Dynamic[{
                    Automatic, 1.35 CurrentValue["FontCapHeight"]/
                    AbsoluteCurrentValue[Magnification]}]], 
                    "\[InvisibleSpace]"}], 
                    "RGBColor[0.880722, 0.611041, 0.142051]"], Appearance -> 
                    None, BaseStyle -> {}, BaselinePosition -> Baseline, 
                    DefaultBaseStyle -> {}, ButtonFunction :> 
                    With[{Typeset`box$ = EvaluationBox[]}, 
                    If[
                    Not[
                    AbsoluteCurrentValue["Deployed"]], 
                    SelectionMove[Typeset`box$, All, Expression]; 
                    FrontEnd`Private`$ColorSelectorInitialAlpha = 1; 
                    FrontEnd`Private`$ColorSelectorInitialColor = 
                    RGBColor[0.880722, 0.611041, 0.142051]; 
                    FrontEnd`Private`$ColorSelectorUseMakeBoxes = True; 
                    MathLink`CallFrontEnd[
                    FrontEnd`AttachCell[Typeset`box$, 
                    FrontEndResource["RGBColorValueSelector"], {
                    0, {Left, Bottom}}, {Left, Top}, 
                    "ClosingActions" -> {
                    "SelectionDeparture", "ParentChanged", 
                    "EvaluatorQuit"}]]]], BaseStyle -> Inherited, Evaluator -> 
                    Automatic, Method -> "Preemptive"], 
                    RGBColor[0.880722, 0.611041, 0.142051], Editable -> False,
                     Selectable -> False], ",", 
                   RowBox[{"AbsoluteThickness", "[", "1.6`", "]"}], ",", 
                   RowBox[{"FontSize", "\[Rule]", "15"}], ",", 
                   RowBox[{"Thickness", "[", "Large", "]"}]}], "]"}]}], "}"}],
            ",", 
           RowBox[{"{", 
             RowBox[{#, ",", #2}], "}"}], ",", 
           RowBox[{"LegendMarkers", "\[Rule]", 
             RowBox[{"{", 
               RowBox[{
                 RowBox[{"{", 
                   RowBox[{"False", ",", "Automatic"}], "}"}], ",", 
                 RowBox[{"{", 
                   RowBox[{"False", ",", "Automatic"}], "}"}]}], "}"}]}], ",", 
           RowBox[{"Joined", "\[Rule]", 
             RowBox[{"{", 
               RowBox[{"True", ",", "True"}], "}"}]}], ",", 
           RowBox[{"LabelStyle", "\[Rule]", 
             RowBox[{"{", "}"}]}], ",", 
           RowBox[{"LegendLayout", "\[Rule]", "\"Column\""}]}], "]"}]& ), 
      Editable -> True], TraditionalForm], TraditionalForm]},
  "Legended",
  DisplayFunction->(GridBox[{{
      TagBox[
       ItemBox[
        PaneBox[
         TagBox[#, "SkipImageSizeLevel"], Alignment -> {Center, Baseline}, 
         BaselinePosition -> Baseline], DefaultBaseStyle -> "Labeled"], 
       "SkipImageSizeLevel"], 
      ItemBox[#2, DefaultBaseStyle -> "LabeledLabel"]}}, 
    GridBoxAlignment -> {"Columns" -> {{Center}}, "Rows" -> {{Center}}}, 
    AutoDelete -> False, GridBoxItemSize -> Automatic, 
    BaselinePosition -> {1, 1}]& ),
  Editable->True,
  InterpretationFunction->(RowBox[{"Legended", "[", 
     RowBox[{#, ",", 
       RowBox[{"Placed", "[", 
         RowBox[{#2, ",", "After"}], "]"}]}], "]"}]& )]], "Output",
 CellChangeTimes->{{3.634041953640181*^9, 3.634041967551804*^9}, 
   3.634042023314423*^9, {3.634042138229575*^9, 3.634042197549067*^9}, {
   3.634042732665043*^9, 3.634042740310359*^9}, {3.634043507491004*^9, 
   3.634043544502507*^9}, 3.634043580036038*^9, 3.634043667490202*^9, 
   3.6340439185010347`*^9, 3.63404394957686*^9, {3.634044072038352*^9, 
   3.634044091488461*^9}, 3.63404415372754*^9, 3.634044205304667*^9, {
   3.634044236550372*^9, 3.634044252622169*^9}, {3.634044777497383*^9, 
   3.634044787156797*^9}, 3.6340448847242603`*^9, {3.6340486047980328`*^9, 
   3.6340486252641706`*^9}, {3.6340490296812897`*^9, 3.634049082622814*^9}, 
   3.6340516272269506`*^9, 3.634052039760594*^9, 3.63407760523496*^9, 
   3.63407816252267*^9, 3.634239619165392*^9, 3.6342397911899023`*^9, 
   3.634241209184766*^9, 3.634241257725553*^9, 3.6342412999891443`*^9, 
   3.63424134017665*^9, {3.6342416711264553`*^9, 3.634241691708873*^9}, 
   3.6342418795363827`*^9, 3.6342885420607862`*^9, {3.63428883012952*^9, 
   3.63428889269244*^9}, 3.634325945832336*^9, 3.634384177000297*^9, 
   3.634384244221446*^9, 3.634384297021284*^9, 3.634384386666695*^9, 
   3.634393874204693*^9, 3.6343946364754887`*^9}]
}, Open  ]]
}, Open  ]],

Cell[CellGroupData[{

Cell["Compare naive mean values & trajectories", "Subsection",
 CellChangeTimes->{{3.634025563962202*^9, 3.634025572723895*^9}, {
  3.6340374760462923`*^9, 3.634037479326702*^9}, {3.634037514158072*^9, 
  3.634037523982654*^9}, {3.63404777707314*^9, 3.634047778064766*^9}}],

Cell[TextData[StyleBox["The plot compares mean molecule numbers against \
individual realizations obtained using the naive algorithm.",
 FontSlant->"Italic",
 FontColor->GrayLevel[0.5]]], "Text",
 CellChangeTimes->{{3.634395119160726*^9, 3.63439516008864*^9}, {
   3.6343951969181643`*^9, 3.634395318085846*^9}, 3.6343957268839483`*^9, {
   3.6343958088995*^9, 3.634395820579427*^9}}],

Cell[BoxData[{
 RowBox[{
  RowBox[{"TimeRange", "=", 
   RowBox[{"Range", "[", 
    RowBox[{"0", ",", "tFinal", ",", "\[CapitalDelta]t"}], "]"}]}], 
  ";"}], "\[IndentingNewLine]", 
 RowBox[{
  RowBox[{"TrajDat", "=", 
   RowBox[{"Table", "[", "\[IndentingNewLine]", 
    RowBox[{
     RowBox[{
      RowBox[{"s", "=", 
       RowBox[{"{", 
        RowBox[{"ExtState", ",", "IntState"}], "}"}]}], ";", 
      "\[IndentingNewLine]", 
      RowBox[{"res", "=", 
       RowBox[{"Table", "[", 
        RowBox[{
         RowBox[{"s", "=", 
          RowBox[{"naiveSSA", "[", 
           RowBox[{"s", ",", 
            RowBox[{"If", "[", 
             RowBox[{
              RowBox[{
               RowBox[{"t", "-", "\[CapitalDelta]t"}], ">", "0"}], ",", 
              RowBox[{"t", "-", "\[CapitalDelta]t"}], ",", "0"}], "]"}], ",", 
            "t"}], "]"}]}], ",", 
         RowBox[{"{", 
          RowBox[{"t", ",", "0", ",", "tFinal", ",", "\[CapitalDelta]t"}], 
          "}"}]}], "]"}]}], ";", "\[IndentingNewLine]", 
      RowBox[{"IntDat", "=", 
       RowBox[{"Flatten", "[", 
        RowBox[{
         RowBox[{"Take", "[", 
          RowBox[{"res", ",", "All", ",", 
           RowBox[{"{", "2", "}"}]}], "]"}], ",", "1"}], "]"}]}]}], 
     "\[IndentingNewLine]", ",", 
     RowBox[{"{", 
      RowBox[{"n", ",", "ensSize"}], "}"}]}], "]"}]}], 
  ";"}], "\[IndentingNewLine]", 
 RowBox[{
  RowBox[{"MeanTraj", "=", 
   RowBox[{"Table", "[", 
    RowBox[{
     RowBox[{"Flatten", "[", 
      RowBox[{"Mean", "[", 
       RowBox[{"Take", "[", 
        RowBox[{"TrajDat", ",", "All", ",", 
         RowBox[{"{", "j", "}"}]}], "]"}], "]"}], "]"}], ",", 
     RowBox[{"{", 
      RowBox[{"j", ",", 
       RowBox[{"Length", "[", "TimeRange", "]"}]}], "}"}]}], "]"}]}], 
  ";"}]}], "Input",
 CellChangeTimes->{{3.63404914119379*^9, 3.634049182052651*^9}, {
  3.634049914020989*^9, 3.6340499316160383`*^9}, {3.6340506361829348`*^9, 
  3.634050699414456*^9}, {3.6340507900535593`*^9, 3.634050798649496*^9}, {
  3.6340515019441757`*^9, 3.6340515028114*^9}, {3.6342399387308187`*^9, 
  3.634239939336584*^9}, {3.634391273857033*^9, 3.63439132599614*^9}}],

Cell[CellGroupData[{

Cell[BoxData[
 RowBox[{"Show", "[", "\[IndentingNewLine]", 
  RowBox[{
   RowBox[{"ListPlot", "[", 
    RowBox[{
     RowBox[{"Table", "[", 
      RowBox[{
       RowBox[{"Transpose", "[", 
        RowBox[{"{", 
         RowBox[{"TimeRange", ",", 
          RowBox[{"Flatten", "[", 
           RowBox[{"Take", "[", 
            RowBox[{"MeanTraj", ",", "All", ",", 
             RowBox[{"{", "j", "}"}]}], "]"}], "]"}]}], "}"}], "]"}], ",", 
       RowBox[{"{", 
        RowBox[{"j", ",", "NumSpecies"}], "}"}]}], "]"}], ",", 
     "\[IndentingNewLine]", 
     RowBox[{"PlotLegends", "\[Rule]", "SpeciesNames"}], ",", 
     RowBox[{"FrameLabel", "\[Rule]", 
      RowBox[{"{", 
       RowBox[{"\"\<time\>\"", ",", "\"\<mean\>\""}], "}"}]}], ",", 
     RowBox[{"PlotRange", "\[Rule]", "All"}]}], "]"}], ",", 
   "\[IndentingNewLine]", 
   RowBox[{"Table", "[", "\[IndentingNewLine]", 
    RowBox[{
     RowBox[{"ListPlot", "[", "\[IndentingNewLine]", 
      RowBox[{
       RowBox[{"Table", "[", 
        RowBox[{
         RowBox[{"Transpose", "[", 
          RowBox[{"{", 
           RowBox[{"TimeRange", ",", 
            RowBox[{"Flatten", "[", 
             RowBox[{"Take", "[", 
              RowBox[{
               RowBox[{"TrajDat", "[", 
                RowBox[{"[", "n", "]"}], "]"}], ",", "All", ",", 
               RowBox[{"{", "j", "}"}]}], "]"}], "]"}]}], "}"}], "]"}], ",", 
         RowBox[{"{", 
          RowBox[{"j", ",", "NumSpecies"}], "}"}]}], "]"}], ",", 
       "\[IndentingNewLine]", 
       RowBox[{"PlotStyle", "\[Rule]", "Thin"}], ",", "\[IndentingNewLine]", 
       RowBox[{"PlotRange", "\[Rule]", "All"}]}], "]"}], ",", 
     RowBox[{"{", 
      RowBox[{"n", ",", "0", ",", "10"}], "}"}]}], "]"}], ",", 
   RowBox[{"FrameLabel", "\[Rule]", 
    RowBox[{"{", 
     RowBox[{"\"\<time\>\"", ",", "\"\<mean\>\""}], "}"}]}], ",", 
   RowBox[{"PlotRange", "\[Rule]", "All"}]}], "]"}]], "Input",
 CellChangeTimes->{{3.634050322565*^9, 3.634050410279674*^9}, {
   3.634050457657802*^9, 3.6340506004833612`*^9}, 3.634050710140449*^9, {
   3.6340507549248753`*^9, 3.634050775379278*^9}, {3.634051135069338*^9, 
   3.63405114664146*^9}, {3.634385245325019*^9, 3.634385248394719*^9}}],

Cell[BoxData[
 TemplateBox[{GraphicsBox[{{{}, {{{}, {}, {
         Hue[0.67, 0.6, 0.6], 
         Directive[
          PointSize[0.01388888888888889], 
          RGBColor[0.368417, 0.506779, 0.709798], 
          AbsoluteThickness[1.6], FontSize -> 15, 
          Thickness[Large]], 
         LineBox[CompressedData["
1:eJxtlLtPFFEUxm+2ssTEwoJCiTHGEKKAL3xwWPfFY2F3dmd3bUmwtbS9pf4J
2NlCRUm0GAsLErYgxBhjsEB5qAEUhBiNBmf2NyTnxC/ZTH755t655zvn7vnp
R8FMxjk38+8XP/+vb8Od50+eTtrLsX7Ap+TDWqw/cJc8TPQXPiNPn8RK15/F
P4K7pSdRRjp8TsJE6X498vJFrN/wBdnbjZWuv2j4ErwLX5Zcok9wrzxO9Bbu
k9OJVuAr1NOGr+IvwP3wc3jA8KDha9TzGr5uvneD+t7DN41/i3zW4SH224Bv
y7PZWJ/hO/B3+K7oPt7je1/hYfY7hIXv/eqwF9OvEfLbwh+R+blYX/CzMpDo
I37WnO++rs+n/Ao/x/pV/JzJL6/z9XnqS1XQ7Aumf0XdX19k/zf4Jc77Dr9E
/Zv4o6xfwx81/RnT+foxU/849R3gj7Nfmv8Eee7jT+j3XZn7tI1fNvlPmv5M
mvma0vPvpzjfIn5F5yUVk3dF5xsZdlXNUtX7+arOP6rqvF2g85VAz7sP9H2O
ApN/TecjNc7D/PuazjOqmfmu6/8PqXOeHdbX9TxEdXMfQ30+Cc28hNS7xPrQ
zH9D90MaJn/DUcPk3zT5N836pu5HZHzX0v2Qlj6fb+n7Epn33YOT+o8BLACR
rg==
          "]]}, {
         Hue[0.9060679774997897, 0.6, 0.6], 
         Directive[
          PointSize[0.01388888888888889], 
          RGBColor[0.880722, 0.611041, 0.142051], 
          AbsoluteThickness[1.6], FontSize -> 15, 
          Thickness[Large]], 
         LineBox[CompressedData["
1:eJxtlE1PU0EUhm+6gRgXQOoHURELGgSsSAUFxZ5K+RDo121vW7cmsHXpdpb6
E/An6MolkcU1cWNiF8aFCwMrYuKmoq40McG59zkkc8NJmskz752Zc9450ytP
nvqbKc/zNv//7HhyHOa3opgQJqTz0cZNuFd+dG1k4T4p2ng/DaclWv5tCj4v
L7dt5OCLjDOMw3yveobzdP0o512HrzHeYByT/ihG4HF5FsUwPIl+Bs7G+RZP
w1Oyv2fjXz7mW3z/E55G34NzkoviM3w7wTPsfwDPSiaKv/CdY1/i8W5c/9ZZ
eI71aXie+rWee+RzFb6f8GUBfRR+AKue57xxWCSIYjJmI8zrfRfkxXMbrDcF
vle/H7IfbJS1vkXqP4W+KK9f2YC9Ivt76EW+/4VfS9zHu5iN8hv0ZfrrA7ry
d/QV+A/6Cv3Vy/mr5Kv5reLXOfRH5Es9RnkIfU1239q4gL7G/hn0derhvsw6
/qn/G+Sn/m6wn95fifw4z5SY1/3L7DeIXiY/7acK76EHvUK//safKv4fxixV
zv+KX1W3v8OE7tVc/6XGeV9YXyM/3ldYS7w/n3z7Yhafefrf+G4/hT7vQfur
Tn68D6lzf5dZrzr9GdZZp/43qAf/pUE9+G8a3Cf/W2GDei6xPnDfqwTU38/6
wPU/DFw/vCb1dPGvSX9/wr8m9XTwr5no/5b7PqRF/jusb7n7hwn22m5+0uY+
UuSf0MM2fgxQ/2P6Jy1HMtudKA==
          
          "]]}}}, {}}, {{}, {}, {}}, {{}, {{{}, {}, {
         Hue[0.67, 0.6, 0.6], 
         Directive[
          PointSize[0.01388888888888889], 
          RGBColor[0.368417, 0.506779, 0.709798], 
          AbsoluteThickness[1.6], FontSize -> 15, 
          Thickness[Tiny]], 
         LineBox[CompressedData["
1:eJx90UlKBDEYBtAfVy5duHDhQkVERMR51i5t59l23gq99go5Wo7kEVRMGuoh
Borw8uVLBTL5/tHrD0VE//v7mf8en53febgpC83/6yNNe3205mWM4XH2T3De
FOdM4xn2z3L+HPedJ1/Ai3gJL+MVvIrX8DrewJt4q7jef5t8B+/iPbzPeR3y
pri8Y6qu73LQ3p8GLvMheXX9X7ft1G3vjyP6OI7JcZyQ4zglx3FGjuOcHMcF
OY5LchxX5DiuyXHckOO4Jcdx13aDE8447unjhDOOHn2ccMbxQB8nnHE80scJ
ZxxP9HHCGcczfZxwxvFCHyeccbzSxwlnHG8DfwHCQVX1
          "]]}, {
         Hue[0.9060679774997897, 0.6, 0.6], 
         Directive[
          PointSize[0.01388888888888889], 
          RGBColor[0.880722, 0.611041, 0.142051], 
          AbsoluteThickness[1.6], FontSize -> 15, 
          Thickness[Tiny]], 
         LineBox[CompressedData["
1:eJx10slKQ0EQheGDK5cuXLhwoUEkiIhGjbO5zvMU562Qta9Qj9aP5COo5FSg
f7QhHL6uLrpu7p39+OwPxiQNfn6/+ff66g2z03jDuegcd3adE85p56RzCrmI
c8vOGeecs+XcqffjxJ7HuTbuXfjn3lxLmDvnyOdewfkOvAqvwetwF96AN+2W
c6up59hu6nvzf9lz7jrb2M/n32/qOXtNPVdT3xuwDpx+b5HOeQ6d+Z7SOf+R
099NpPO7Ok4PVxzX55Xv3edH30GuU/TDOkMd1jnqsC5Qh3WJOqwr1GFdow7r
BnVYt6jDukMd1n3tBg64wHpAPxxwgdVHPxxwgfWIfjjgAusJ/XDABdYz+uGA
C6wX9MMBF1iv6IcDLrDe0A8HXGC9j/wN7wNaEw==
          
          "]]}}}, {}}, {{}, {{{}, {}, {
         Hue[0.67, 0.6, 0.6], 
         Directive[
          PointSize[0.01388888888888889], 
          RGBColor[0.368417, 0.506779, 0.709798], 
          AbsoluteThickness[1.6], FontSize -> 15, 
          Thickness[Tiny]], 
         LineBox[CompressedData["
1:eJxt1MlKA1EQheGDK5cuXLhwoSIiIqLGeUo5JMYpiW0SdStk7SvUo91H8hFU
uCXUjw2h+fqcurcHyPLHZzOdkTT9+f2e/z++2rhgmbPwnOXevOV1FtBfhJcs
r7uCfBVew/rr8Ab6m8i34G30d+BduAXvwfvwAXwIH+F+juGT6ng/p5g/Q/88
8nq+QN7GvOXcw/FdL5GH47hCHo79r3PfYd1gHlYH87C6yGHdIofVQw7rDjms
++r6vjwc3+uhnuP5YD0iD8f8E3JYfdxfH/kA84Pc1zDnNsy5wwXWc7bBHq7r
F+RqquvzWpP73uR+QV8vuW+wh+v/TgnHMcL+o5x7OO4fucbYH/Zx7hdYE8xP
cu5wgfWabbDDBdYb5mGHC6z3P38D/YVy4Q==
          "]]}, {
         Hue[0.9060679774997897, 0.6, 0.6], 
         Directive[
          PointSize[0.01388888888888889], 
          RGBColor[0.880722, 0.611041, 0.142051], 
          AbsoluteThickness[1.6], FontSize -> 15, 
          Thickness[Tiny]], 
         LineBox[CompressedData["
1:eJxtlMlKBDEURYMrly5cuHChhYiIiNqO7dBxnm1tbYet0Gt/4X1aPslPaMV7
CnIxUBxOvQwvqbya//wajCZSSqOf55f/t+/eH+eyXoiTxgVxStwQp8WuOCMu
irM2nnXWxUbsWD+fh3WWxFVx2eZZsfH0Y901m488OAf2ReuYb5pvmW+b71g+
uyL73BPJu2vv90W+w4HIvg9zneeRxXtiI+baAyfv43r9wMn/pM4/cM7zVNQ9
itbVzur+gbO/87p/mKcLi5unS4ubpyuLm6dri5unG7nOK3C+y62oexY49/ZO
1D0KnO98LzaK45z/Q+2BU5d9Ufcp+hZ/FHXfM64W5sU8PdWezQNXvRWc/Aei
zifjqrvAdT8KTh09i6rrjOs/EbjmLzjjX0TVWcZVx4EzHqdeh3V+GWf9Yd2/
4PwHX0W1bB6ta7zF05uNNw/zYp7ebbx5mBfz9NH6GKqZZ3o=
          
          "]]}}}, {}}, {{}, {{{}, {}, {
         Hue[0.67, 0.6, 0.6], 
         Directive[
          PointSize[0.01388888888888889], 
          RGBColor[0.368417, 0.506779, 0.709798], 
          AbsoluteThickness[1.6], FontSize -> 15, 
          Thickness[Tiny]], 
         LineBox[CompressedData["
1:eJxt1MlKQ0EQheGDK5cuXLhwoSIiIuI8a9p5SDQxGoetkLWvUI/Wj+QjRPGe
QP3YEIrvnqq+N+kk859f/eGEpOHP67f+v75buarkOllSu6Zwfbrk+ZmS+2ax
3xy8gPlF5EvYbxnPs4L+VeRr8Dq8AW/CW/A2vAPvwnvwPnzQ2O//0HlTj9B/
jPwE86eNfT4t9JfssD1/lh2213l2jN3UC+SwLpHDukIO6xo5rBvksG6Rw7pD
Duve/qth+/vZzo527lcH853crwfc3/b5PGJ/2/t3c3/YXr3sAgdcYT1hHg64
wupjHg64wnrGPBxwtf17eMkuts/Dbj6/avt/boD7D3J/IK+wXjEPB1xhvWEe
DrjCesc8HHCF9TH2CMcaX8Q=
          "]]}, {
         Hue[0.9060679774997897, 0.6, 0.6], 
         Directive[
          PointSize[0.01388888888888889], 
          RGBColor[0.880722, 0.611041, 0.142051], 
          AbsoluteThickness[1.6], FontSize -> 15, 
          Thickness[Tiny]], 
         LineBox[CompressedData["
1:eJx1k8lKQ0EQRQtXLl24cOFCHyIiIhmMs+YZ51njvBWy9hfq0/qT/AQV732Q
gzaEw0l1va6u7p5//xiOJiJi9P374d/js//Ldq0/xCVxUpwVp8RlcVrcFWfE
VeQ5Pid2xaoeX38B318Ue6ir88+8FdTlOrzPltyjDe/Au/A1eA++Dt+Ab8pd
75boerdF72MH891Hr7uHefui99EXve9aVF8SHgfj66XdfR+IOqe0u/5DUf1O
eyUeIQ6PY7lGwuMEcXicIg6PM8ThcY44PC7kutdpd58uRfU97X5HV6L7Z/f5
XYu6d2mvxBtR55t238tb16u43e/2znHNgie8wOMe+fCEF3gMkQ9PeIHHA/Lh
CS92v8NHUfeqtvu87Op/sft9PIm6r7Xd/bbrfpQmrvGM+uHZuPIRjxfkwxNe
4PGKfHjCCzzeGv8CRvplsg==
          "]]}}}, {}}, {{}, {{{}, {}, {
         Hue[0.67, 0.6, 0.6], 
         Directive[
          PointSize[0.01388888888888889], 
          RGBColor[0.368417, 0.506779, 0.709798], 
          AbsoluteThickness[1.6], FontSize -> 15, 
          Thickness[Tiny]], 
         LineBox[CompressedData["
1:eJxt0klKQ1EQheFDRg4dOHDgIIpICCKx19jkmth3ibGfChlnC7W0WpJLUOFW
oH68EIovp87NI7zlr+l40pA0+f38zf/Pdy9Pley5kr+fx1zA/mLs17OE/WbJ
967g/lX01+AW3IbX4Q08Xwf5JvIt5NvwDrwL74Xr3IcP8HuH6Hexf4T9Y/gE
/VP0e9gvObeC/CzbwnH62QZrgBzWOXJYF8hhXSKHdYV85jqvsw3WTZ31fbVw
/D+3uB/WHe4Px/t+n23hOA+4H9Yj8nA83zDbhnlfo+wCG+ywntCHDXZYY/Rh
gx3WM/qwwQ7rBX3YYIf1ij5ssMN6Qx822GG9ow8b7LA+0IcNdlifM/8Ad51g
xQ==
          "]]}, {
         Hue[0.9060679774997897, 0.6, 0.6], 
         Directive[
          PointSize[0.01388888888888889], 
          RGBColor[0.880722, 0.611041, 0.142051], 
          AbsoluteThickness[1.6], FontSize -> 15, 
          Thickness[Tiny]], 
         LineBox[CompressedData["
1:eJxtk8lKQ0EQRQtXLl24cOFCRURERGOcNXnGeYhDnLdC1v5CfVp/kp8QxXsD
fbDhcTjdVHdXVb/5z6/BcCIihj/fL/8f390/LjeaENvipLgmToldcVpsiTOI
nxV3xDmxIy5gfhHzS6DvuQI6j1Wc63t7v3XRY0PuPFtY34S34VuI38b5ztvn
7zb1PfdE121fdL4HiD9s6nsfiR3QebhPPbGp9037nXhc3yft7nOv9rS7/ieI
t7sep6LeWY5d46z2hMc51uFxgf3tfieXot5R2t3nK1H1S7v7fC3qXaXd7+pG
1HtOu/t4K6pvaXd9+6L+g+xj3X1SPdPu/O5F/adp93io92vs6l/Ci93jsfYG
nvACjwHi4Qkv8HhCPDzhBR7PiIcnvMDjBfHwhBd4vCIenvACjzfEwxNe4PGO
eHjCCzw+xj4CFIhlLQ==
          "]]}}}, {}}, {{}, {{{}, {}, {
         Hue[0.67, 0.6, 0.6], 
         Directive[
          PointSize[0.01388888888888889], 
          RGBColor[0.368417, 0.506779, 0.709798], 
          AbsoluteThickness[1.6], FontSize -> 15, 
          Thickness[Tiny]], 
         LineBox[CompressedData["
1:eJxt1ElKBEEQheGHK5cuXLhwoSIiIuI8a4e282w7tVuh114hjpZH8ggqRjTE
jwlF8NWLyISqoqY/PnuDEUmDn+u3/r++OrXKaj4aHo86ZrUv7+eagCet7jNl
9bwZeBb7z8Hz6F/AeYvwErwMr8Cr8Bq8Dm/Am/AWvA3vwLvwHrwPH8CHcAe2
ak/n+zlCDusYeTrfR7fau7VfJ5iHdYoc1hlyWOfIYV0gh3WJHNYVcljXyGHd
IId1ixzWHXJY98hhPVQb7HCD9Yh52OEGq4f5of+qww39eqq5peO/5On4/hr6
9Yz5dHz/jrzBeqn7G+zpWA3Wa7XBDjdYb5iHHW6w+uF4XtavucNt6KjvUUft
GwEDWyY=
          "]]}, {
         Hue[0.9060679774997897, 0.6, 0.6], 
         Directive[
          PointSize[0.01388888888888889], 
          RGBColor[0.880722, 0.611041, 0.142051], 
          AbsoluteThickness[1.6], FontSize -> 15, 
          Thickness[Tiny]], 
         LineBox[CompressedData["
1:eJx11DlOA0EQheESESEBAQEBWAghC1mAwex2s++bWQwpkmOuUEfrI3EEQLwX
zC9oyXr6XNMzPUvX/PvHcDwREePv30/+PT4HvzlX9Ieyo5xU9pRTymXltLKl
nFG2lbPKfmleZ/GfeQuoO1eVSzhPG+l1eXTgFRvn9X2u4fguvA5vwD14E96C
t+EdeBfeg/fhPjyAS9Npe10HSt1n2n7vh0o957T9no+Uep5p+3kfN8+XtscJ
1gfHKepwnKEOxznqcFygDscl6nBcoQ7HNepw3KAOxy3qcNyhDsd90wVOuMLx
gPlwwhWOIebb2r9p6/urtvvMo1L7qtjad2lr31fb+/ZJqX1WbPWBtLWvqu2+
8Kxsab6tvpK2vu9qu7+8KDWKrT6cqFc4Rs3jy6hZT7jC8Yr12+q/aXv9tu//
TdktX/djXvo=
          "]]}}}, {}}, {{}, {{{}, {}, {
         Hue[0.67, 0.6, 0.6], 
         Directive[
          PointSize[0.01388888888888889], 
          RGBColor[0.368417, 0.506779, 0.709798], 
          AbsoluteThickness[1.6], FontSize -> 15, 
          Thickness[Tiny]], 
         LineBox[CompressedData["
1:eJxt1DlKxVAAheGDlaWFhYWFioiIiPOsL87z9Jxbwdot3KXdJbkEFV+E92Eg
XL78OSkz/vbRfR9I8v59/5z/X5+d33Oo6T3onYOc7fP2vWHOto80/d8d5Ttj
eIL9JPspPI1n2n3vmsVzeB4v4EW8hJfxCl7Fa3gdb+BNvIW38Q7exR3c9Lvg
7NFx9uk4B3ScQzrOER3nmI5zQsc5peOc0XHO6TgXdJxLOs4VHeeajnNDx7nt
d4MLrjh37HHBFafLHhdcce7Z44IrzgN7XHDFeWSPC644T+xxwRXnmT0uuOK8
sMcF19bt//b1z18jk1UB
          "]]}, {
         Hue[0.9060679774997897, 0.6, 0.6], 
         Directive[
          PointSize[0.01388888888888889], 
          RGBColor[0.880722, 0.611041, 0.142051], 
          AbsoluteThickness[1.6], FontSize -> 15, 
          Thickness[Tiny]], 
         LineBox[CompressedData["
1:eJxt1DtOw1AQheEjKkoKCgoKQAhFCCEwxg4YiAPkwZuEd4vkmi3M0mZJLCFB
mVv4F1eyjj4fjea68eb3z7RZktTMn7/8//z2FpnX8SIyi1yOLCNXIqvI1chO
5FpkEbm+SOuHNyIPIrfwfhu5g/ukPWnvLu69h3vvo09703ccpl7tPekcwTl8
DBdwCXfhE/gUruAz+By+gHtw3bbB6qOHdYke1hV6WNfoYQ3QwxqihzVCD2uM
HtYNeli36GHdoYd1jx7WA3pYj+hhPaGH9dx2DRvssCaYhw12WFPMwwY7rBfM
wwY7rFfMwwY7rDfMwwY7rHfMwwY7rA/MwwY7rE/MwwZ7cvrffkVm9Qw4cFM6

          "]]}}}, {}}, {{}, {{{}, {}, {
         Hue[0.67, 0.6, 0.6], 
         Directive[
          PointSize[0.01388888888888889], 
          RGBColor[0.368417, 0.506779, 0.709798], 
          AbsoluteThickness[1.6], FontSize -> 15, 
          Thickness[Tiny]], 
         LineBox[CompressedData["
1:eJxt0stKw1AUheGFI4cOHDhwYEVERKSt92vTWrVWbWu9T4WOfYX9aPuRfIQq
7B04Px4Imy8rKyE5aXx9T2cLkma/x9/8f/10yqmq9GJ4CTPPL+P6laq8zyq8
Bq+jv5F5rE08dwv5Nvo7yHeRN5G34Da8B+/DB/AhfAQfwyfwKXwGn8MX8CXc
ScesSlvtWN1w7K91kfdKG6wr5LD6yGFdI4d1gxzWbTj229L5/gP0B8jvSls6
/58h8iHye+SwHmLm903n//2Ifu1YI+Qj5OPSBmtSuoINdlhP6MMGO6wp+rDB
DusZfdhgh/WCPmyww3pFHzbYYb2hDxvssN7Rhw12WB/owwY7rM/ac7W4W1o=

          "]]}, {
         Hue[0.9060679774997897, 0.6, 0.6], 
         Directive[
          PointSize[0.01388888888888889], 
          RGBColor[0.880722, 0.611041, 0.142051], 
          AbsoluteThickness[1.6], FontSize -> 15, 
          Thickness[Tiny]], 
         LineBox[CompressedData["
1:eJxt08lKA0EUheGLK5dZuHDhQoOIiIhDTJzTzvMU562Qta9wH60eyUeI4jmB
+rEhHL6q3O6q6ttzn1+D4UREDH9+v/n/9d3/y8VGA8o15aSyq2wpe8op5Yxy
uqnv5/GOcla5oGwr55Et/M/P932XlUt4jsd9nxWl97Vq6/I+fQ7rmN+AO/Am
3IV78Ba8De/Au/AevA8fwP2mXlfTVOtI2+d1WP8/be/jSKn3kLb74Fip80zb
fXRSry/hOMU8HGeYt/3+z5Vtrc92P10otd+03ZeXSvVd2j7nK6X3b7vvrjWu
fac8fo83tdN2H97W603b38Ed5m1/d/dKnXfa7u+H2o2tKzFfMB+PtRs44QLH
APVwwgWOJ9TDCRc4nlEPJ1zgeEE9nHCB4xX1cMIFjjfUwwkXON5RDydc4PgY
ewTMOGJs
          "]]}}}, {}}, {{}, {{{}, {}, {
         Hue[0.67, 0.6, 0.6], 
         Directive[
          PointSize[0.01388888888888889], 
          RGBColor[0.368417, 0.506779, 0.709798], 
          AbsoluteThickness[1.6], FontSize -> 15, 
          Thickness[Tiny]], 
         LineBox[CompressedData["
1:eJxt0slKQ0EQheHClcssXLhwoSIiIuI8a9ohiUPUmGjUrZC1r1CP1o/kI6hY
50L92BCaL6equ2/fu/DxOZxMmdnk5/c7/z++2nm2kj1d8v8tOcYM6mfhOfTN
o3+x5HWWsN8yvIL+VeRryNfhDZxvE/kWvA3vwLvwHryP/Q6QHyI/Qn6M/ER5
zKfwGerbWK+E4314Qf15rnfYLnK9y/pOLtEP2xVy2DrIYesih62HXNbzXWc7
bDfq/5u9cYxbrN845ruY4z5c1vfdx/79XG/3yGWNB+SwPeJ8sA1yfRnk3OEK
21N2gV2O56nIbYh+2OEK2yivX2TdxyjXV1n3/6w8+mW9L+QVub1gf1nnl+M8
FbmNc17GOXe4wvaaXWCHK2xv6IcdrrC9N/4GdYZsEQ==
          "]]}, {
         Hue[0.9060679774997897, 0.6, 0.6], 
         Directive[
          PointSize[0.01388888888888889], 
          RGBColor[0.880722, 0.611041, 0.142051], 
          AbsoluteThickness[1.6], FontSize -> 15, 
          Thickness[Tiny]], 
         LineBox[CompressedData["
1:eJxtlElOAzEQRS1WLFmwYMECIoRQhCIgzENi5nkKYdoiZc0V6mg+EkcIKP+1
5C8sRU+vy+12lctZ/PoejKZSSqPf3x//Hz/9CdtZD8QdcVrsiDPiijgrdsU5
8VycF/vigtgTW7beknHZ1mEe+2rb81WRvDo2f83yWLf5G3JG13wTF7dE8t62
OHVk3V3bz55IHvsieR/YvEObfySSd8/mU3fWzfW+wzwd1+sFTn4nos4jcPZ7
KqqegVOPM4ubN32jEebpwuLm6bL+XuDs70psKY5Tr2tRfRo453ojqo8Cp49u
RZ1P4NT/TlQ/hHm6t/Vx6vdg+8Pp/0eR+pqnp3q9jOseRxOfjILTr891POO6
T4Hr3hWc+zyw9wd1PMwLzr19EZVvxvk+zvdx+nsoqn55WM8PXOdXzNOrqP+F
jKs+YV5wzu+tjmdcI8yLeXqvPZuHeTFPH/a+eZgX8/TZ+BiV3W/a
          
          "]]}}}, {}}, {{}, {{{}, {}, {
         Hue[0.67, 0.6, 0.6], 
         Directive[
          PointSize[0.01388888888888889], 
          RGBColor[0.368417, 0.506779, 0.709798], 
          AbsoluteThickness[1.6], FontSize -> 15, 
          Thickness[Tiny]], 
         LineBox[CompressedData["
1:eJxt1EtOAkEUheETRw4ZOGDgQIwhxhgj4AOfFCgvFVQQwakJY7dwl1ZLYglo
qNtJ/bGTzs3Xp051p5PuyvfPZLklafl7/s3/j1VrM0shXUhzG9MPX+e9HbgM
76K/B+/jPgfIq9jvEPkR8mPkJ/ApXIPrcAM+g8/hC/gSbrrTvEJ+Dd/At+jf
Ib9P9vfRgkPet4C8ne9nsDr5eoP1gD6sR+Swushh9ZDD6iOHNUAOa4gc1hNy
WM/IYb0ghzVCDmuMHNYrclhvuQNscIT1jj5scIQ1QR82OMKaol94M82d/ifR
7f+tD/RhK5z6yDXL9wuzPDd3+h4irE/cHzY4wpqjDxscYS2S/fkXeW5uf39u
f/6vYv0abwVerg==
          "]]}, {
         Hue[0.9060679774997897, 0.6, 0.6], 
         Directive[
          PointSize[0.01388888888888889], 
          RGBColor[0.880722, 0.611041, 0.142051], 
          AbsoluteThickness[1.6], FontSize -> 15, 
          Thickness[Tiny]], 
         LineBox[CompressedData["
1:eJxtlMlKQ0EQRQtXLl24cOFCgwQRCWriPKTVOM9x3gpZ+wv1af1JfoJK7hXe
wYZwOLndj+p+r2v+43M4moiI0c/vl/+Pr/6YnaI/xD1xUmyLU+KyOC2uiDPi
ljgr9sQ5sSu24AtY18a8RdSxhNx1eR8dzHed3teq52uswbvwHnwdvgHfhPtc
XM826tlBXbui6/Z72Qd9Tgd4Tl9siUXUvtLu9YfN+Wn3d3LUrCftfq/Hos4/
7f5OBs7HIwfN+XGCHB6nyOFxhhwe58jhcYEcHpfI4XGFHB7XyOFxgxwet8jh
cYccHvdNL/CEV3g8YD084RUeQ6yHJ7zC4xHr7eoDadc9rHbfiydR97LYdR/T
rv5T7e4zz6K+/2L3erv6YLX7fryIug/FrpHw+ufiazMv8IRXu/vNm6g+Wezq
P2lXX6t297F3sVW+Adv8YIA=
          "]]}}}, {}}, {{}, {{{}, {}, {
         Hue[0.67, 0.6, 0.6], 
         Directive[
          PointSize[0.01388888888888889], 
          RGBColor[0.368417, 0.506779, 0.709798], 
          AbsoluteThickness[1.6], FontSize -> 15, 
          Thickness[Tiny]], 
         LineBox[CompressedData["
1:eJxt1MtKQlEUh/E/jhw2aOCgQUVESEhWWnZzW3bxXsdMmwaOfYX1aPuReoQM
9hbWhwdk8+Nba5+R5+BnVSxLkpbr3/+5/flt+1PBn+Xg+w68C1fyfnr2cN8+
fIj9I/gYPoGreN8pXIPP4DruO0e/gC/hBtyEr+BruAXfwLfwHXwPP8BtOHgb
rA46rEd0WE/osLrosJ7RYb2gw3pFh/WGDquHDquPDmuADmuIDmuEDmuMDmuC
DuvdO8AGR1gf2IcNjtn5/1V4h8LPW3b67kR0TbGfnb4nNvXzEfP69PeH7Ly/
cdrHvGa+h+x0v8ER8/rCPmxwhDXHPmxwhLXAPmxwhPW98R9FPV+E
          "]]}, {
         Hue[0.9060679774997897, 0.6, 0.6], 
         Directive[
          PointSize[0.01388888888888889], 
          RGBColor[0.880722, 0.611041, 0.142051], 
          AbsoluteThickness[1.6], FontSize -> 15, 
          Thickness[Tiny]], 
         LineBox[CompressedData["
1:eJx11ElKBEEUhOGHK5cuXLhwoSIiIqLtPHY6z1PbTlvBtVd4R8sjeQQVIxry
Rwua4KuoIQs63+TbR+99KCLev38/+ffx2f3NsaITygXlsHJCOVLa60eVSzg/
qxxH7+fMKaeUHeU0cuaf53pdfo6/Yx7r4ncsKv2dXpfX2UG/bOtYgVfhNXgd
3oA34S14G96Bd+E9uAuX1gnHPno4DtDDcYgejiP0cByjh+MEPRyn6OE4Qw/H
OXo4LtDDcYkejiv0cFyjh+MGPRy36OG4a13ghCsc97gfTlv7sQ56ZU+pfVRs
zZVEX23v/wddp/9lkb1v09a+r7bnTh/v77d92pof1fY+flRqHxdbcyhtza9q
ez49tS625lOir7aP59YFTrjC8YL74YQrHK8DfwHcSV70
          "]]}}}, {}}}, {
    FrameLabel -> {
       FormBox["\"time\"", TraditionalForm], 
       FormBox["\"mean\"", TraditionalForm]}, PlotRange -> All, 
     DisplayFunction -> Identity, PlotRangePadding -> {{
        Scaled[0.02], 
        Scaled[0.02]}, {
        Scaled[0.02], 
        Scaled[0.05]}}, AxesOrigin -> {0, 0}, 
     PlotRange -> {{0, 100.}, {0, 21.}}, DisplayFunction -> Identity, 
     AspectRatio -> NCache[GoldenRatio^(-1), 0.6180339887498948], 
     Axes -> {True, True}, AxesLabel -> {None, None}, AxesOrigin -> {0, 0}, 
     BaseStyle -> {FontSize -> 15}, DisplayFunction :> Identity, 
     Frame -> {{True, True}, {True, True}}, FrameLabel -> {{
        FormBox["\"mean\"", TraditionalForm], None}, {
        FormBox["\"time\"", TraditionalForm], None}}, 
     FrameTicks -> {{Automatic, Automatic}, {Automatic, Automatic}}, 
     GridLines -> {None, None}, GridLinesStyle -> Directive[
       GrayLevel[0.5, 0.4]], Method -> {}, PlotRange -> {{0, 100.}, {0, 21.}},
      PlotRangeClipping -> True, PlotRangePadding -> {{
        Scaled[0.02], 
        Scaled[0.02]}, {
        Scaled[0.02], 
        Scaled[0.05]}}, Ticks -> {Automatic, Automatic}}],FormBox[
    FormBox[
     TemplateBox[{"\"mRNA\"", "\"Protein\""}, "PointLegend", 
      DisplayFunction -> (FormBox[
        StyleBox[
         StyleBox[
          PaneBox[
           TagBox[
            GridBox[{{
               TagBox[
                GridBox[{{
                   GraphicsBox[{{
                    Directive[
                    EdgeForm[
                    Directive[
                    Opacity[0.3], 
                    GrayLevel[0]]], 
                    PointSize[0.25], 
                    RGBColor[0.368417, 0.506779, 0.709798], 
                    AbsoluteThickness[1.6], FontSize -> 15, 
                    Thickness[Large]], {
                    LineBox[{{0, 10}, {20, 10}}]}}, {
                    Directive[
                    EdgeForm[
                    Directive[
                    Opacity[0.3], 
                    GrayLevel[0]]], 
                    PointSize[0.25], 
                    RGBColor[0.368417, 0.506779, 0.709798], 
                    AbsoluteThickness[1.6], FontSize -> 15, 
                    Thickness[Large]], {}}}, AspectRatio -> Full, 
                    ImageSize -> {20, 10}, PlotRangePadding -> None, 
                    ImagePadding -> Automatic, 
                    BaselinePosition -> (Scaled[0.1] -> Baseline)], #}, {
                   GraphicsBox[{{
                    Directive[
                    EdgeForm[
                    Directive[
                    Opacity[0.3], 
                    GrayLevel[0]]], 
                    PointSize[0.25], 
                    RGBColor[0.880722, 0.611041, 0.142051], 
                    AbsoluteThickness[1.6], FontSize -> 15, 
                    Thickness[Large]], {
                    LineBox[{{0, 10}, {20, 10}}]}}, {
                    Directive[
                    EdgeForm[
                    Directive[
                    Opacity[0.3], 
                    GrayLevel[0]]], 
                    PointSize[0.25], 
                    RGBColor[0.880722, 0.611041, 0.142051], 
                    AbsoluteThickness[1.6], FontSize -> 15, 
                    Thickness[Large]], {}}}, AspectRatio -> Full, 
                    ImageSize -> {20, 10}, PlotRangePadding -> None, 
                    ImagePadding -> Automatic, 
                    BaselinePosition -> (Scaled[0.1] -> Baseline)], #2}}, 
                 GridBoxAlignment -> {
                  "Columns" -> {Center, Left}, "Rows" -> {{Baseline}}}, 
                 AutoDelete -> False, 
                 GridBoxDividers -> {
                  "Columns" -> {{False}}, "Rows" -> {{False}}}, 
                 GridBoxItemSize -> {"Columns" -> {{All}}, "Rows" -> {{All}}},
                  GridBoxSpacings -> {
                  "Columns" -> {{0.5}}, "Rows" -> {{0.8}}}], "Grid"]}}, 
             GridBoxAlignment -> {"Columns" -> {{Left}}, "Rows" -> {{Top}}}, 
             AutoDelete -> False, 
             GridBoxItemSize -> {
              "Columns" -> {{Automatic}}, "Rows" -> {{Automatic}}}, 
             GridBoxSpacings -> {"Columns" -> {{1}}, "Rows" -> {{0}}}], 
            "Grid"], Alignment -> Left, AppearanceElements -> None, 
           ImageMargins -> {{5, 5}, {5, 5}}, ImageSizeAction -> 
           "ResizeToFit"], LineIndent -> 0, StripOnInput -> False], {
         FontFamily -> "Arial"}, Background -> Automatic, StripOnInput -> 
         False], TraditionalForm]& ), 
      InterpretationFunction :> (RowBox[{"PointLegend", "[", 
         RowBox[{
           RowBox[{"{", 
             RowBox[{
               RowBox[{"Directive", "[", 
                 RowBox[{
                   RowBox[{"PointSize", "[", "0.01388888888888889`", "]"}], 
                   ",", 
                   InterpretationBox[
                    ButtonBox[
                    TooltipBox[
                    RowBox[{
                    GraphicsBox[{{
                    GrayLevel[0], 
                    RectangleBox[{0, 0}]}, {
                    GrayLevel[0], 
                    RectangleBox[{1, -1}]}, {
                    RGBColor[0.368417, 0.506779, 0.709798], 
                    RectangleBox[{0, -1}, {2, 1}]}}, AspectRatio -> 1, Frame -> 
                    True, FrameStyle -> 
                    RGBColor[
                    0.24561133333333335`, 0.3378526666666667, 
                    0.4731986666666667], FrameTicks -> None, PlotRangePadding -> 
                    None, ImageSize -> 
                    Dynamic[{
                    Automatic, 1.35 CurrentValue["FontCapHeight"]/
                    AbsoluteCurrentValue[Magnification]}]], 
                    "\[InvisibleSpace]"}], 
                    "RGBColor[0.368417, 0.506779, 0.709798]"], Appearance -> 
                    None, BaseStyle -> {}, BaselinePosition -> Baseline, 
                    DefaultBaseStyle -> {}, ButtonFunction :> 
                    With[{Typeset`box$ = EvaluationBox[]}, 
                    If[
                    Not[
                    AbsoluteCurrentValue["Deployed"]], 
                    SelectionMove[Typeset`box$, All, Expression]; 
                    FrontEnd`Private`$ColorSelectorInitialAlpha = 1; 
                    FrontEnd`Private`$ColorSelectorInitialColor = 
                    RGBColor[0.368417, 0.506779, 0.709798]; 
                    FrontEnd`Private`$ColorSelectorUseMakeBoxes = True; 
                    MathLink`CallFrontEnd[
                    FrontEnd`AttachCell[Typeset`box$, 
                    FrontEndResource["RGBColorValueSelector"], {
                    0, {Left, Bottom}}, {Left, Top}, 
                    "ClosingActions" -> {
                    "SelectionDeparture", "ParentChanged", 
                    "EvaluatorQuit"}]]]], BaseStyle -> Inherited, Evaluator -> 
                    Automatic, Method -> "Preemptive"], 
                    RGBColor[0.368417, 0.506779, 0.709798], Editable -> False,
                     Selectable -> False], ",", 
                   RowBox[{"AbsoluteThickness", "[", "1.6`", "]"}], ",", 
                   RowBox[{"FontSize", "\[Rule]", "15"}], ",", 
                   RowBox[{"Thickness", "[", "Large", "]"}]}], "]"}], ",", 
               RowBox[{"Directive", "[", 
                 RowBox[{
                   RowBox[{"PointSize", "[", "0.01388888888888889`", "]"}], 
                   ",", 
                   InterpretationBox[
                    ButtonBox[
                    TooltipBox[
                    RowBox[{
                    GraphicsBox[{{
                    GrayLevel[0], 
                    RectangleBox[{0, 0}]}, {
                    GrayLevel[0], 
                    RectangleBox[{1, -1}]}, {
                    RGBColor[0.880722, 0.611041, 0.142051], 
                    RectangleBox[{0, -1}, {2, 1}]}}, AspectRatio -> 1, Frame -> 
                    True, FrameStyle -> 
                    RGBColor[
                    0.587148, 0.40736066666666665`, 0.09470066666666668], 
                    FrameTicks -> None, PlotRangePadding -> None, ImageSize -> 
                    Dynamic[{
                    Automatic, 1.35 CurrentValue["FontCapHeight"]/
                    AbsoluteCurrentValue[Magnification]}]], 
                    "\[InvisibleSpace]"}], 
                    "RGBColor[0.880722, 0.611041, 0.142051]"], Appearance -> 
                    None, BaseStyle -> {}, BaselinePosition -> Baseline, 
                    DefaultBaseStyle -> {}, ButtonFunction :> 
                    With[{Typeset`box$ = EvaluationBox[]}, 
                    If[
                    Not[
                    AbsoluteCurrentValue["Deployed"]], 
                    SelectionMove[Typeset`box$, All, Expression]; 
                    FrontEnd`Private`$ColorSelectorInitialAlpha = 1; 
                    FrontEnd`Private`$ColorSelectorInitialColor = 
                    RGBColor[0.880722, 0.611041, 0.142051]; 
                    FrontEnd`Private`$ColorSelectorUseMakeBoxes = True; 
                    MathLink`CallFrontEnd[
                    FrontEnd`AttachCell[Typeset`box$, 
                    FrontEndResource["RGBColorValueSelector"], {
                    0, {Left, Bottom}}, {Left, Top}, 
                    "ClosingActions" -> {
                    "SelectionDeparture", "ParentChanged", 
                    "EvaluatorQuit"}]]]], BaseStyle -> Inherited, Evaluator -> 
                    Automatic, Method -> "Preemptive"], 
                    RGBColor[0.880722, 0.611041, 0.142051], Editable -> False,
                     Selectable -> False], ",", 
                   RowBox[{"AbsoluteThickness", "[", "1.6`", "]"}], ",", 
                   RowBox[{"FontSize", "\[Rule]", "15"}], ",", 
                   RowBox[{"Thickness", "[", "Large", "]"}]}], "]"}]}], "}"}],
            ",", 
           RowBox[{"{", 
             RowBox[{#, ",", #2}], "}"}], ",", 
           RowBox[{"LegendMarkers", "\[Rule]", 
             RowBox[{"{", 
               RowBox[{
                 RowBox[{"{", 
                   RowBox[{"False", ",", "Automatic"}], "}"}], ",", 
                 RowBox[{"{", 
                   RowBox[{"False", ",", "Automatic"}], "}"}]}], "}"}]}], ",", 
           RowBox[{"Joined", "\[Rule]", 
             RowBox[{"{", 
               RowBox[{"True", ",", "True"}], "}"}]}], ",", 
           RowBox[{"LabelStyle", "\[Rule]", 
             RowBox[{"{", "}"}]}], ",", 
           RowBox[{"LegendLayout", "\[Rule]", "\"Column\""}]}], "]"}]& ), 
      Editable -> True], TraditionalForm], TraditionalForm]},
  "Legended",
  DisplayFunction->(GridBox[{{
      TagBox[
       ItemBox[
        PaneBox[
         TagBox[#, "SkipImageSizeLevel"], Alignment -> {Center, Baseline}, 
         BaselinePosition -> Baseline], DefaultBaseStyle -> "Labeled"], 
       "SkipImageSizeLevel"], 
      ItemBox[#2, DefaultBaseStyle -> "LabeledLabel"]}}, 
    GridBoxAlignment -> {"Columns" -> {{Center}}, "Rows" -> {{Center}}}, 
    AutoDelete -> False, GridBoxItemSize -> Automatic, 
    BaselinePosition -> {1, 1}]& ),
  Editable->True,
  InterpretationFunction->(RowBox[{"Legended", "[", 
     RowBox[{#, ",", 
       RowBox[{"Placed", "[", 
         RowBox[{#2, ",", "After"}], "]"}]}], "]"}]& )]], "Output",
 CellChangeTimes->{
  3.6340503440246277`*^9, 3.6340504120540733`*^9, {3.634050466757283*^9, 
   3.6340504779068947`*^9}, {3.6340505149047413`*^9, 3.634050561711656*^9}, 
   3.634050601625176*^9, {3.6340506444684677`*^9, 3.634050669556855*^9}, {
   3.634050730910904*^9, 3.634050776139998*^9}, {3.6340511198663063`*^9, 
   3.63405114800177*^9}, 3.63405167410474*^9, 3.634052085835517*^9, 
   3.6340783273951406`*^9, 3.634239977728539*^9, 3.6342423997277603`*^9, 
   3.634288691211895*^9, 3.63432630062376*^9, {3.63438522230173*^9, 
   3.634385249498989*^9}, 3.6343944991732607`*^9}]
}, Open  ]]
}, Open  ]],

Cell[CellGroupData[{

Cell["Compare naive mean values & ODEs", "Subsection",
 CellChangeTimes->{{3.634025563962202*^9, 3.634025572723895*^9}, {
  3.6340374760462923`*^9, 3.634037479326702*^9}, {3.634037514158072*^9, 
  3.634037523982654*^9}, {3.63404777707314*^9, 3.634047778064766*^9}, {
  3.6340515573113747`*^9, 3.6340515584327183`*^9}}],

Cell[TextData[StyleBox["The plot compares mean molecule numbers obtained \
using the naive method against the exact analytical prediction.",
 FontSlant->"Italic",
 FontColor->GrayLevel[0.5]]], "Text",
 CellChangeTimes->{{3.634395119160726*^9, 3.63439516008864*^9}, {
  3.6343951969181643`*^9, 3.634395232949895*^9}, {3.634395444757139*^9, 
  3.6343954635730667`*^9}, {3.634395733251774*^9, 3.634395745763709*^9}}],

Cell[CellGroupData[{

Cell[BoxData[{
 RowBox[{
  RowBox[{"MeanPlotNaive", "=", 
   RowBox[{"ListPlot", "[", 
    RowBox[{
     RowBox[{"Table", "[", 
      RowBox[{
       RowBox[{"Transpose", "[", 
        RowBox[{"{", 
         RowBox[{"TimeRange", ",", 
          RowBox[{"Flatten", "[", 
           RowBox[{"Take", "[", 
            RowBox[{"MeanTraj", ",", "All", ",", 
             RowBox[{"{", "j", "}"}]}], "]"}], "]"}]}], "}"}], "]"}], ",", 
       RowBox[{"{", 
        RowBox[{"j", ",", "NumSpecies"}], "}"}]}], "]"}], ",", 
     "\[IndentingNewLine]", 
     RowBox[{"PlotLegends", "\[Rule]", "SpeciesNames"}], ",", 
     RowBox[{"FrameLabel", "\[Rule]", 
      RowBox[{"{", 
       RowBox[{"\"\<time\>\"", ",", "\"\<mean\>\""}], "}"}]}], ",", 
     RowBox[{"PlotRange", "\[Rule]", "All"}]}], "]"}]}], 
  ";"}], "\[IndentingNewLine]", 
 RowBox[{"Show", "[", 
  RowBox[{"MeanPlotNaive", ",", "ODEPlot", ",", 
   RowBox[{"PlotRange", "\[Rule]", "All"}]}], "]"}]}], "Input",
 CellChangeTimes->{{3.634051399813023*^9, 3.634051449110608*^9}, {
  3.634051852746415*^9, 3.6340518627802267`*^9}, {3.634052167059156*^9, 
  3.6340521900181723`*^9}, {3.6343852592078123`*^9, 3.6343852820551977`*^9}, {
  3.63439126010815*^9, 3.634391261180024*^9}, {3.634391329709404*^9, 
  3.6343913301085443`*^9}}],

Cell[BoxData[
 TemplateBox[{GraphicsBox[{{{}, {{{}, {}, {
         Hue[0.67, 0.6, 0.6], 
         Directive[
          PointSize[0.01388888888888889], 
          RGBColor[0.368417, 0.506779, 0.709798], 
          AbsoluteThickness[1.6], FontSize -> 15, 
          Thickness[Large]], 
         LineBox[CompressedData["
1:eJxtlLtPFFEUxm+2ssTEwoJCiTHGEKKAL3xwWPfFY2F3dmd3bUmwtbS9pf4J
2NlCRUm0GAsLErYgxBhjsEB5qAEUhBiNBmf2NyTnxC/ZTH755t655zvn7vnp
R8FMxjk38+8XP/+vb8Od50+eTtrLsX7Ap+TDWqw/cJc8TPQXPiNPn8RK15/F
P4K7pSdRRjp8TsJE6X498vJFrN/wBdnbjZWuv2j4ErwLX5Zcok9wrzxO9Bbu
k9OJVuAr1NOGr+IvwP3wc3jA8KDha9TzGr5uvneD+t7DN41/i3zW4SH224Bv
y7PZWJ/hO/B3+K7oPt7je1/hYfY7hIXv/eqwF9OvEfLbwh+R+blYX/CzMpDo
I37WnO++rs+n/Ao/x/pV/JzJL6/z9XnqS1XQ7Aumf0XdX19k/zf4Jc77Dr9E
/Zv4o6xfwx81/RnT+foxU/849R3gj7Nfmv8Eee7jT+j3XZn7tI1fNvlPmv5M
mvma0vPvpzjfIn5F5yUVk3dF5xsZdlXNUtX7+arOP6rqvF2g85VAz7sP9H2O
ApN/TecjNc7D/PuazjOqmfmu6/8PqXOeHdbX9TxEdXMfQ30+Cc28hNS7xPrQ
zH9D90MaJn/DUcPk3zT5N836pu5HZHzX0v2Qlj6fb+n7Epn33YOT+o8BLACR
rg==
          "]]}, {
         Hue[0.9060679774997897, 0.6, 0.6], 
         Directive[
          PointSize[0.01388888888888889], 
          RGBColor[0.880722, 0.611041, 0.142051], 
          AbsoluteThickness[1.6], FontSize -> 15, 
          Thickness[Large]], 
         LineBox[CompressedData["
1:eJxtlE1PU0EUhm+6gRgXQOoHURELGgSsSAUFxZ5K+RDo121vW7cmsHXpdpb6
E/An6MolkcU1cWNiF8aFCwMrYuKmoq40McG59zkkc8NJmskz752Zc9450ytP
nvqbKc/zNv//7HhyHOa3opgQJqTz0cZNuFd+dG1k4T4p2ng/DaclWv5tCj4v
L7dt5OCLjDOMw3yveobzdP0o512HrzHeYByT/ihG4HF5FsUwPIl+Bs7G+RZP
w1Oyv2fjXz7mW3z/E55G34NzkoviM3w7wTPsfwDPSiaKv/CdY1/i8W5c/9ZZ
eI71aXie+rWee+RzFb6f8GUBfRR+AKue57xxWCSIYjJmI8zrfRfkxXMbrDcF
vle/H7IfbJS1vkXqP4W+KK9f2YC9Ivt76EW+/4VfS9zHu5iN8hv0ZfrrA7ry
d/QV+A/6Cv3Vy/mr5Kv5reLXOfRH5Es9RnkIfU1239q4gL7G/hn0derhvsw6
/qn/G+Sn/m6wn95fifw4z5SY1/3L7DeIXiY/7acK76EHvUK//safKv4fxixV
zv+KX1W3v8OE7tVc/6XGeV9YXyM/3ldYS7w/n3z7Yhafefrf+G4/hT7vQfur
Tn68D6lzf5dZrzr9GdZZp/43qAf/pUE9+G8a3Cf/W2GDei6xPnDfqwTU38/6
wPU/DFw/vCb1dPGvSX9/wr8m9XTwr5no/5b7PqRF/jusb7n7hwn22m5+0uY+
UuSf0MM2fgxQ/2P6Jy1HMtudKA==
          "]]}}}, {}}, {{{}, {}, {
        Directive[
         Opacity[1.], 
         RGBColor[0.368417, 0.506779, 0.709798], 
         AbsoluteThickness[1.6], 
         Dashing[{Small, Small}]], 
        LineBox[CompressedData["
1:eJwUmnc8Vu8bx49SSSgzWSEKKVv2dZlZ5eHhMUqKjKyEIsqIjFAq3xJCQoWy
KilJKEJmJCskhCQz+3d+f3l9Xue47mve9/0+r0fI/qyZ4waCINTpCeL/f4Vv
rD5MFXiv8ZnP47RazWY4fO7RVg+XNEgbeZkscvI7mA5I3hBzyQdP4yvmr46O
wjp9lTHz9RIQtVvServrN9Du/THd7PIOXhuX7dJr/QMdXNdz19OrQH2X1b4P
L6ZgwymRgytxNXBmJs4xVf4vHMh9XfAvoB5ua5nrWEb/Bas5ityccxMoSVdG
a9T8hcq0mS7/nBawqz4QVfvvL3yt1uBbSG+DZaYAldQ90zDxK9r2/N12yNU9
zdBsOA0btrenzsR9hdkqy9ObvabB+iFd5oTzd9hUy3e/a3UaDp3O9lbI74eI
wuSVEsEZqJw3uu2bMwDqDcqdwdoz0Ml798t0+g9YuJmtNxA1AxudDlj+iRuB
pdwSHyb2WbBZsj4+6vwHFk0lIxtE5sD7Y3D5bZkpKD748lCZ3hy8utF6VC5/
Cq6u9fy75zIHWsL+Z71z/sLo8avn+PPmwOpwVcFU+gxw2fDmy8vOQ/hNa7nf
cQtQdX/LgJjKAnSJRigNO68Dv7bO+VMKi7AqEv6da2odfEQvet6lLcIONs2q
PWoEiqi6iGX6LYIsK7iaVxPY94HLBEoXwX+76qsXX+gw+XJblqvKEtAzyZn7
z23Et+/SrRnll+HOtqJH8cr06L7sfeSU2TLs2yaz/PgyPeZYOopd9VoGQ0ap
jG+bNqGvsKiGTN4yxDPsn1Lh2oxvE2c+MQqtAN+mPbGrigyoTbPv0SVW4Rl9
xnfOQAbMVWE/uY93FYBeSO7gOwb0Uy6YbFBYBfuNu7tOHN6Kbp03+exdV+Ex
Ha9YhSUjUq9HxmY3r4LcGlv1FX8mbNh3Q0fi5hpUr97cmVzGhLxqkuysj9eA
trrDrZhgxuSgd8rPy9fAf4WFbSiKGecvujceGF+D8iXGk7r3WHDTHR6BQVyH
rEC6tY22O9BLM5dxtm8drszWxDZe2oFTwbVOh8g8nvS4znsvZQdm2zbz3ScI
5LPjVT7YswMHvtLd0GAl8JaWgq/VMVY889eU6Z80gV5vljfsCWTFMQ72p7eV
CDwiX3nzdxIrNutzTDMjgQx7TfKvdLGiF+/PkftHCQzeemYsz5oNN5WJ84m5
Enj8itRFv4tsGOxz1PeFF4Eqy3NbtO6xoW/B08uCfgTOT1wR/drJhp521xVu
hBHo3pxyks6KHfX2/GfekESgoYHDn3o/drT9pX1EJ53AfZXiQXfusuNkjr74
vSwCB4tfJu//yo5hfxKlvuUTaH23ucOCxoEnDa9xFFQSqLjjrqPgBQ48tryl
iqmGQI5o29mx/zjQYttMnm49gc0BY6wh7Ry4STpyzKiNwGczBemGcxyYb+fL
u+srgTHuflKcnJwYqWWuVdlFoN4J+iM55pzYwiYi93iA7MOvdd2+vpyonyD3
fWiIQDrKTVdI4MQH9y7qro4QWKYpEPWljRM9A/O3vf9NYNLrIa60GU68bpRr
5j5FoL9cbtYZdi4stZ8TmpkmUE5UqWrNjAs1RAwP3l4gcEfqmuknby7MOUix
zFskcJLrQ//tW1xIiCX2py8T2HAj5uyJIi7Ui89977VKYA6D2ZpYKxf+bS+c
5l0nMCqUO27mLxfaN3u6ZxB06LjUx1vOuhN/xeuL0W+gQy2frJwomZ1IZOoI
am6kQ8EJN2Wq6U60sZ4+ak1Ph2unZWv5z+1El/PZ+cab6LC79x9tNH4nPnHs
1+DdTIevaO9+FhXsRPnxr/+qSX2n6arv5ead2Plcs8tgCx366htv1J/aiT4j
yf1PSG32nu0W2w5uXDIX3fqT1NIq3wR7pbixNDSBukxq5uK0/Ecm3Oho/bxi
gtQXuBYTWz25kUP/+7PXpO67aHZlNY4bv3XvlnYk9eHeXDexp9y4lbFJZ4Jc
vwA3WVAbuNHy8q5JE1JzZ57QCBrnxqsHGaTiSf9Dt7za94RxFzoKTTA+JeMb
c2Vl/SK+C6uPn7+aTcZv1ui6tKa/C9UzJjMukfl5I1P9Q9xlF8bFoosUHR2K
/Mf/2TxyF94aaOoqJ/Mb++/Cy+DsXRgsfp3Yv0bg3LHmtJwPuzChmL7fZ4XA
E+/Eo9uHdqGk6ImQe0sEfhQO8yboeVBzl/Wv5H8EJv5S0KVp8eCXXXmKh2YJ
JI7cOBh6igfvt50/0PyXwDMFozvzQngQZa1Y9f6Q8+OXPEb3jgd3VybX1/4i
8GHXbJtkHw82/nn9qn2YQCaNo28tV3lwYa604t0PAnvp6eKfqvJisLmyxf5e
sn9dbC522vCivQLzat43st/ri+03BvCi5sdr89s6CAy55aRg/YoXP7Uo8No3
Eigs2NBFr8CH67Ph815vyXkIE62WMufDKNGev32vCJwdDnpq48OHKqYHaiSe
E/jhqUxIQSEf/jrXf/R4DoEuqndFjx/kx3tHD/KI/0fOW+oUS+QRfhxwCBeP
ukGg8gbDf4Xu/Hj05b53H6IJZPy0Urcllx+1Orf09lwm8CnN3qt4nwAy6YZl
Xj5NINfrN9Z9egJYvUsjo82WwCB+Tu2tTgKYuJ9tjsGSQMpQDaddpgAeMHi+
jc2AwOlzB94wCu3GEcMEpQf7CUzRW9kgwyyIJ6OvdN5vXwcmu6AkbgFBbDn1
muVr5Tpc8iNkCSlBrG88L1qbvw7HH9OfaqII4vY1G/e2qHXgY2R+55EgiFr3
sn4lHlqHlM/8gTm8Qghhj+yVotaAaTiN7ZakEB5+Wm0pcG4NLq0J5VxUF0K7
facfVlqvwXGpvd/07YTQ5nE3g77EGvDdPHhoJEMIH3ue6zWrXYX75jCzR0IY
Wb47SbT9WwEWj/fXtqkKoyYx3tjRuwJBV7WFZ4yEcXFvSkh65QqceHnYtNJD
GNeGbglFxayAADcl/2ShMC7tspAp4VmB1O6TbveV9uDY0OhrFqllSLW/8oPr
sAi+X3y78lhuERIXIp/20kSwPMP55RuORbgdG+eX6SSCGUXyfHlz/yDqZeI2
2QgR5M96uLav5B94M+bLHfkggkZrK+VJSv9Ar6g7LExbFKud3o4OKizAJJ2C
yBTsRd3QFr8G/jlQfzBy+pOSGF6o4hbJqpyC2ZRK00EDMaT9Uq6LTpmCnMT7
Gss2YiirGxDjdWEKuOKp3Acui6HF82ibwxJTMBn0rj7+vRgaljdtOSHyB9KP
35W1MhTHW3vbNvHUTMAG7sPEyDEJPK5A67faMwqv2IV/r7tLYF5ng3hE1wh4
bl/9xh0kgWIhJ+8N3xyB7s3FxYbpEvgwO+uGHt0IPJ8TcH42JIEU3mKXnMGf
4Ng2//m8x34UmtaxVCn8AbXXs5PpgyXxKJvI7Rnm71C9Xvfi8w1JPFi3svo6
vg8qvP403UmXxD2fz1Ye4uiDEjMlevFKSRzYEJ9vw98L2Vx17kc2HUDh7bPb
IpW6ISz1t/qdmAM4Ma885pvwFYK2s1nZpRzAvACvood7vkJAiKK32NMDqCxo
8jS3uAO87YOzXzceQONLl9JMOtrh5F7W7d9ZDyIz8/ccob1fQOOZfP++xIO4
N9pqreBvM6jstl6aenwQX7Tz/XW60QyK8Zc5XpceRPfGuk7Og81wwPujvnH3
QfRtK0ir72kEPkWrQi8BKSz7Zh5MN18Pi28Dr5RmSuGDi06h+jEfYfZgesqV
F1L4TmJB5cLIB5hKq35p9FEK2RKOMTTofoDRUObx3hEp/KfUuHmFoRrGM5rE
QzmlMZv9JEvFk/fQ5XTqVpaVNFa/Ejly99lruG/74tXFk9K4cqfYp+BdKZw0
3/r9iIs00rgstTu+vIJhzcL9837SWM4f/p62rQSm+eg+6N2VxqPNLNK3nxTD
C3aLcZ40adS0u854sbsI/BmfsP7JlsZNm0IoUaxFsLZAOXH3pTS2+d07In2t
ALa1pS+MtEvj5FNzS+J4LjR+muUv65VGz6z6HM6NOXCrQl8n/qc0Gj6s3phf
9Bi4n03FK81JY391+d3w/dnQnalTwrQqjb89eCLrZzMhNTmxt59eBqPGBqty
Pz4EkWiUiOaQwaSqP9eMwh/ASHACxZZPBnNaG2s4vNIh58LoBRkRGbxTmnuU
81MqSJ+Or/omJ4OcTNzGPE1JoAb9xyWoMlgwXt//Ju82rCvIh63ZyGDQWv/K
0vZbUCkZ9aTVXga79GNamsPjQZ9Hej7AWwZVK86dfKkXA9tYw/lMAmTQpqrd
XSkpChq3dGrtuSKDh38U3eFmjQCLueAb9TdlkD+o4QXfmVDgnmh7kXZPBi/1
pTzLSQiCnsF9PT4PZHCpJEFELDUA0r4FbtB/IoPDnDk1FZMXwL65SYyvUAab
Fy54hEX4gGjNHpOpVzLYYvvfeJCjF4y+9TtfXSGDQxONW8N3ukHu8/rkxFoZ
5Hjl9Ktw2hE8c3dXujfL4KH1+dJ7x0+BTIbPKHbK4L6xqPKkHBuYTaxh4eyX
wW+J+wLellKh5Aavwq8RGZwxWTwV9NkIAiLOHnv7RwaPbNfy8XHQAvXLVaE3
F2QwdeK+7airIhC+Ox87rsvglAz9aQcWcahydWtU3iKLBXV1hZ/P8kHEqXez
zNtlMf5Wfc75LG4wsGLnHeSSRXnKw+L5E3uAycRZ86WALNozZ0wLP5OBJt03
ztf2yiKDylikqKgG3FLbfv3EQVlsEldSlLh2GCzkHJ7LKspiXoG0eL+AKXBL
lHRt1pDFKKGlxTt3LKFHcBtdt64sfrVge7ZT0g7Sdtrtyz8ii8tnrp1L++MA
Fe/57SRppH2TC9J++meg363nzpMTshjiPlfLbnAW6LiSG/c6y2IEN7NN3j9v
EK6w3px5Vha1rwlFx6dfAG1Xbg0hf1n0kE8q2JMSAKc5vp5PDSHtg/V26ngQ
ZLuY/0y8KYvJ2qPHebTCoYaNnZ8rSRYN9W5e6BqOgNGyFvPbGbJY2mzco/Qi
GiRYTarjimWxu/EFJDfeAKM3zCuMZbK4Yb72XEXsTXB3bJCLqpZFjvwxlSG9
2/Cs1ODhlXZZTNSo/cm3eAeaHBi613tlUYhzt6Dg30SYYq5huzwsi5vo2tfy
V5NA1l7nit+CLIrJDfoZm6cBlWnj69l1Mn+BKQeEm9LB9+X7v+cY5HA4tvyg
ydoDeMEIp9x3yeH03CMpkcBM6Hi+mvhLSA6tn4lwVdRmwfyJsmYnCTl8yZMT
4yv4CJSKlfGUqhxKebwt2zb5BMqOye+m2crhyOUBtrtEAfRumqG1OcphXXOy
w+mmAljLL7xO8ZTDsfWBPMGHhYD0UmuGwXLYQl+QbWFdDNV54r3wQA6VGptU
lIkS+Ekb5Xj7RA7X+V0zN8+XwGa6R8YqRXL4ZzL/cdrUK9C3ECmTr5JDVN2p
KjT7GupXBZLFf8rh4ZXD+u1y72DiUW9r9m9yPdGO3NJ9FcBklsIoMi+HD53v
DnwrqYCj2bsCBLbIY2/104YN399D61EOa3ZxeXRt5S3P0q+GrrStO1fd5fE7
PrKKiPgEyMA4+stXHi87uoTvlayDbC/G0o5L8jggYBud3lYH3prbjhXEyuNg
is8Ql1gDbPvBlOaQJ49SUpq8ZcONoLZ3x766cXksn73pLXK8FVLzuA7ddVXA
zkE/+rm6TqDn3MkQ7q2AGuGZ/nZK38D18s5vXgEKaBBxLu1K9jdQPModaHhN
Adsn42+Oh3dB059d71afKOAXxY+P2Q17gJDjP3z6lwKOG4wMMM9+B4fSPZYy
Lop4Klv+JrXnB7j31GrMn1XEWylvbrrwDoHvusfeN36KKHbx/ZESmyGI0H01
pxOpiPUDpUOr34Ygp8U4wSpbEbn+PHzD1v0Tpn+dbwkeUkQ2z0K+c8MjEMJT
a9R48hCqnTVRiOWZgPuB7uhmrYQvnjrOe9pOA73ZJeVvp5Twmg531I8r0+Aq
Fit72FUJ7drv/6Q8ngal9lyRPYFK2Fsiup99ZhraDo4zdKcooUb99KxQ1Axs
HTzTYtivhLdfUVjr8mfhvL6zvYSzMvaZ8JTaTc1Dj4DfscSzyvh3J+/Jm+wL
oDUXYb7ZXxl/bAtNyFJcgB0Z2XqDUcq4Q81vg8+lBchd/imRlKOMRfyjl29s
/gcDz07PbJ1URocMMXk18v51hNM+/JevCj6K4326sGMZ/j0p5qq5pILXbsQJ
KB1YhkyNTU8yw1XQoqop7ojBMqw4P/5sl6CC2U2voudCliHv9SRXR7EKTjmb
rkpOLgPTycAnldMq2Mip9q793Qq8mm1QTV9SwbMND8ukvq3A6WiBxssbVPG1
ekG65fQKlBW9n1ZiU0X+tNrz20VWwX0Tg1q+jCr27978gf3qKjTkJDQme6ki
Gyxu5VJfA38YPnnRXxUvZvCpCVDXQOTLoRlaiCpO0i7vmHQh77+rXTvZ4lXx
izeL4o/bayBJEToVla+K125y3Ng1sgaxc09nfCdVUX5rm7jrlXVQurZ+1Wxe
FXk1ZQ2qEtZhSMCUW3pNFX9zZRT3Za+Dmv6s2jizGv5Id9A+VrcOE0kqEacO
qOHnUPEMmS0EGmEN91F3NXzj66arpEugeVRY2RdfNZzc3mW4bkzyWDOcPHZZ
DbmaosPTzAn0Pvnqkct1NaRcsKRzcyD5POSJYliBGsYKl+pLBBOYWevYtbVU
DT2NQhlKrpK8tEM4KP69GgbyvRzgjSXwfXrSh/utashpccDZI5HA0YoY81ez
avhs9uJNyXySPxj0/2msqqHVhvEfF0g+WqHQp3zYpI6Gp0qcEksJ3D5w6Ucr
lzo+eP4o9WQVgdziypHWu9VxOUtx75Zakr/OzUn071NH7g8fQ8MbCFSk8/T+
raSOVyMqrDe2E4gGEly+mupYlJnwmJ7kOcObw6VLBurYIJJ6rqeHjFfIjo7h
mDo2Cisf3D5E8tgZ3qzrDuooEvqTcB0h4y/8qs/pro4UO6VtyWMEXtWkxAtf
VsdNx7dcDZ4i8Ho0k/yTq+qYUJ/eJjtD8mpL7Vep6+rY/56Lp2yOwIxdVwNf
3lHHeGLyCC/Js3mnNHerp6njQM9uRwrJuy+frFZWPVJHlrwsi2MkD1f8LXUy
LFBH0yp/TjWSl+uULzC2vFLHEb9bSdMkT38JlX1m+V4dt+6e6Aoiebvv06Rp
3yfS3mBsQz/J46OsuXOnW9Wx25HPhZvk92lr53vjXeoo/KjxiSjJ98sP9qh7
/1BH482c1xlI/qcf+97/b1wdJwdPsr4nNYtsSnjwrDqmp+yRNtlCh9wBVmKb
V9Vx4VbjcBGphSs5GmI3aeA10TaZ/39/kGRsOcvOooFmYZ+Y//99QtEsjj2J
SwPL5KICvpMakwxKBHdr4MHtgwH3SG0wuOnYo30aWPOwmlX8/987JCrXDkhr
YFYwv9Z1cv3j3kEZz5U0cFS6i+UT6a/TaxU9VU0NzNMdDfhGxuO1YeHXewMN
ZDNWiH63kQ4DDIvj9M008CvSqQeS8YffOivTZKOBa3yU+0xkfq537W+3cNDA
yf7gYh8yf4nCo/49bhqoWz4fVbBK1sc1k8/BVwMfDPPsq1om61N0suLXJQ1M
jTG7m7tI4Dutb1sW4jRwhvU/9rVZAt11VSot7mjgksv8U99psh/1ky89T9XA
U9TKuso/ZL8csf17Ll8Djzheqvn5i0ABSnluc4kGBljZfng9TGC92W4nqQoN
vHk2LtT5B4EiVgNdE80a2JBe4aVP9mOzjdZ/Rt80kC8SKi91EnjZ9qFJzoAG
slj2sUV/IbDD3rHaeVoD+V3ObJIg+z3K49fTQXZADU+jwBvkvMh7Gbpo8pG6
p481gpynAe9c4XQRQAl5fXMLct5U/D3u2ioATqZI6wdlEvj7yt+QThqgc3dA
7wo5r0lXzVQP2QF2bz9e/SaCQL2o4rn/nAGNw5ZkzUMITI8770r1BwzVF5Ng
8yHQLHGR2ngP8MdBT/aPNALXkmxYDmQA7vDsrDc3ITD3/pvamBzArOwdXOWH
CaR/eFnd4A0g1VlyUVCJwJKndPuqewD9iWkJyZ3kPA3Qr/ZsR3w28X1sPoXc
3+wVbJg4EAevNS3HRK+DypBjiSo34h1OGYfu8+swMvzxXJIg4gmeM29zjqwD
TkQNW8ogRrY9t+JaWoPpeabmVjPEAy6bWAP01sDNsm+xlIYIybZVl6TXYKgk
f88DG8S+6dFgfZ416PA38ztrj8hZI/Kf2u9VKF26K8DkjXj04cG0B/GrELIm
7KF7E5FDrMX7+ecV2L5ZmfFVEyLd6SvXOvYsQ5QTo3xaG7nt2LuPl29ZBqKm
2zbiK+KGBtq1y+NLMB0ZVGj+HZHxmot5cNESdGyttvo7iRidpWuUobEEqcwm
jyRYNPFS0dbAZpNFkOR01LlvrIlqmZcUtawXwLxpfL6ToonnxLdki5Dn56Vo
7yccFpr4WZTxzSjbAnm/CmaJtdXEA0HJkdwN8+A6nNQZ4KmJPSaOOeLq8/Ck
pNndKl4Tz4puvp3HMwd7bdT+Y/+iiW8/i/ry106DUBr7cPQxLVQ0kVZJEZ8A
dyVVx8t2Wjh07XqC1tA4vGyxH/Jy0MIPI8uWG9PGwZC+aNDSTQtntyu+7eQY
B98zlO+igVrInm/vPkM3BrVycZ3vk7Swp2Di7ujgCJyt3Vy/+E0LmyLEO57X
/IDXpw4a/u7Vwo6GLv7uyB9Av2zxqX9ACzlMHe6B/g9IPJBVU/NLC6Wu7fCv
+TQIlbe0q/9b1MKqDnGpqaYB4LINeSuzSxt324zQeNu+w9u/i/lnrLRRzTbm
9HxhJ7wc6igpPK6Njyp22ZSrdULB1+J3iye18cNxj1772q+Q8dajKfqMNp6t
ft1sONgBUdEDk08CtPGwnU3LF8F2MBP6dGAsRRtdBBZ/vqprAWOObAXZB9qY
xWjJY3a6BXS3hKkHZGnjeeVSg7G1ZlD6rXaE8Zk23sla8dh9qBn4SwvcJd5p
43DyroVs588wSknMdR3QxsANZxW3VdTAoPb54qKf2pipX+Xxg6MGuhXN3iz9
0sZgp10Os24foZGPqf7atDY6lzL//iz4AYpHg8dyNurgxfcBDq+yKiGv+/j0
9BYdtA4QnShgqoTsRuUlFSYdvDC668ry+feQ+Hxmaz2HDgawVJ28ZVIBQSHO
4uOiOqgX+anyoEYZ+PvoyMhJ6OBvK5akfpk3cM5JSDnwoA76+/VzOUi8htPG
3frbDulgTeDL7knxV2DAbeKyX18HaxOsXz11eA5a2yS9fIx1sPTEd6ZzQcWg
tsbg/4aig5srqkb3pxbBwaHKSCNrHcxyvTp6b6IAOAoUH7m56qA5l8nfhJhc
sCOcXqd56uBh8T5lQ+4cyKH897nNWwc/fw9fb372GODvzIxqoA5GHJYM81zM
gmuae7Z4Betg8NGc17eeZsKXm2Y8mWE6+DB1uTHD7SG4yhYiU6wOekZQjqVu
InnpSj8V43XQvdzYe39VGhBt2519E3TQJflNv+CN+/Cfj2dcT4oOPnFzN9En
W66/6n76jgc6eLw45sR1t7sgwfG5WCdLB7loGdYbo/6Diuf7u/Ke6qAXc6Na
6upN2Lbp2O/+Qh08OWsS/oUWDzSLawTnSx2s9tPgLImKg/SsUnaD1zq4QXpD
34XYazA+N7r3crkOJn4qZ114FQmKetwqhZU6eEtK+6gOy1UIuXP4yM+POijP
eYjZLfYKcB3K9jnSpIOZ/bvbfm++BKci2yNC23SQWUxYa/ifH+R9pU968VUH
T1wzOTmm5gvz++Sf/urWwUm9gEvb2rxA09+hgr+ffK7wq+7FBTeIrb3VZjqk
g7JfmXzaxh2hg7ty+OooqfWMI69tOgVCZ/4ulk6Q9bvPwtgbaQ3upYLMk1M6
GPlj0UD0qBmUbKUICs/poPH7gmCxMn3YYBMsR1vUQcmOff7q3zXAOOeZ3rVV
Hfzadlcq30MG7i71WpfT6eL5U/4+MYeFYdCQ2WN6ky5OiGyKvrSZGyST1UL2
Muris1/Zv4pYBMFv3O22DYsu9kt8LuB1PQiVqsnZ19l0kSn87M2b11SBObau
tJJLF9VyA8yqw/TAqmexYZ5HF5fkO0J+jlEgQ1K8X2K3LsnjGvvu9lrC70tW
Myf26KJ9Yy7jH6aToPQ5cvPtfbro8uLN7Zqm03CFv2RXzX5d1LquZKxyyBU+
ewxLLkvp4vAHCcE7Ql7AXc6JUvK6eGNSWOP9RR9wYNGlOijp4rEGM6cdIn7w
7ISv0101Xcz6LZbnJRgI/549vFiPuiidJTnU4BkM2uutses6unhyqetP5JYr
cN1kQ7qcgS5Ge7Ao3QoJh840mWLnI7rkPZbtcoBwJHhi/LcmCzKeLr+rz/pj
4VX8u4mNNrrIzXt0tmflBmwcmFw/dEIXW9GFuTP9JiSGHtmb7qSLhS1PiHDh
/6CqktHHy08XKxjTnHW574P0dJfZ8UBd3NV1kGgWSoNUoVxZ/WBdPDPiaOiY
mg7+IUbTuyN1cY+0nfaFtgw4qBF7rumOLhqsetS6ZT2CZI/jpm+SdDGloEzY
489jYLgvKfMoVRf7ss5vWdfMgR/LDVNB2bo4+ffUnnLiKSSWMnsdfKmLNUK7
Nm/wLoTNv3pNeF6T7/u7DU0rFYEP9zOpzeW6qE/0NbHTF8NRv6N/ej/oYt0F
PYXO7OewUeGGZ1y7LrrGfTu+VeAVeBbs8JiYJeut63Kmuukd9HzvN+78p4sx
kX6ra24VYLC9ULJ6RReZ9YbXOKYrQMTTdCKZXg9//DeQs4e+Er7tv+VmxKGH
Yse3/I6BatB5xO6aI6eHeodv3fFk/QRFHT8M7hzSw/+US29vfP4Jdm9+Ln5F
VQ9z4rvuuVrVwdJp81/W2nrI7uMx+TC7HvKF/3PZStVDS8ZlnQtWjcCTyuXs
4q2HZ/bsrore0gqK+1KaHl/QQ8myu09rPFvBrEBI6VeAHnLpN/Uud7RCTKXk
VtcwPRz+HramkdMGK8NauW4Jeth2ye78/LF26JM6+8fzpR7GrcpSjo51wsP3
NX7nl/RQs/TR0FnTfpD86R915cph7NWgv568Mgo/Z9lab4To45Pzb27Ia8zB
hdcxbL7h+ui1wnir3m4ONofQU62i9JH1vH8sJZQ877fNtwnG6yO26KkKV8+B
i9C39sI0ffz3dcKtXX8exo6kfWsr10d+hsT1DUcXYDJ7/8DOVX0sEntP36S9
CEHumUIrhAEe4rILE7BfBBZZfvt+egPkeUSzMApZBKm3LD8eMxlgocbrfypl
i+DV9ndImc8Ahz1eVJyWJe8/6yWjx1QNcHz7yozfzmWYt9KZSrtogC8ZDKpc
36+Agr93aedlA7znW+Sf0rMCvnfTr7BeMcC1hRP2CQsrMNO+whF2zQBXHAo/
fJFchSmzF8pOyQZoN/woMDphFX4Z7w2TfGuAv5RkfC2s1kDM3dzY8b0Bik/0
rT47uwYuMVc4Uz8Y4I6euq01EWsw/Knv0fZGA7wTuntM+vkaDOrdbZjuM0B9
kaqU79vWoQcZuEoJQ+RePPjU+Nk68J5U/P6X3hD17Z8JHn+/DjbBpx9LbDVE
hX1nHu75sg7f3laopLAaYnvX2tlv/9ahQ+WiXbCwIVp/05B0200gp80jsVd7
DdFYsR8b95H8fbH975SEIf798ZdgkiawtUQm3F7OEAV/Ro5wIYFN8mOPdXUM
MY/l3janEwSymHN7B+kbYrzlKbUkRwKP+uiplhgb4uYu87FH7gQ2FGZ8FrMw
xFX/bmWTAAJrDx6b3uZkiJ+7ganuNoFbjka/0XE1xNid1+M+3iPv9x4l4Zc9
DfH289DY5DQCP+Sy7/xzwZDkN7vExhwCK8UaVFsjDXHagn/Z4h3JK/uSWypj
DHFBX+1ZFcnjEaKuzsU3yHj0v+uykDxuIMxwO+GuIdryOfQrNxOYI/hV7Gqy
IZp/4qvkIfmFaXd2+fk0Q2SVY9Lr/EryDq/OGO2RIVJ/q0+P9hEoy8MecjjX
EAPOWy2qDhKYwD3IqZRviDN1n0+5/STQijNEc1eJIb7o4RCzGyfwNbvJ161v
DPGOgszZPZME8rEJeCyVG2JvR9OvKpLPv7OUJXZ/NMSG/eLG90geR+aYgw11
hsh06SB/4wLJf9tsqssaDXG3BG22j+Q9ekZxm6ethojSPrX1JA86Mfz7c7/D
EG8E4u0EkhdrN9dcvd5lSJ4XuUeVSZ6U2HSHN7jPEOPGHsyWEnQYu9Gx8Oyg
IWaysQZzkTw6SSd/+OSwIZZHDY8cJXmVQmzspYwZIkvTdnEHkmeL1lq8NScN
8ZNzgBqV5F2O1XQG2Wny+WNZvt0kD59fPpsqPG+IN73+VH8kdceihjz7kiG+
/9yrYEjys9I/5rqNa4boexk9///7gaT5HrtZOiMMUbfxGCL1ymzu3NAmIyyr
95D9P5+fmAmIad9qhKs/35b9JnXFXwOhj8xGuMswblvZ//l+irvkJasRjrwQ
EHAiddjkiPEjTiPsL5+dGSfXH5p4OXh3lxE+fZtz4wip9cav+kfxGyFLa9Pc
NdL/x7/MWS4KGeHxqEWJTDI+xtE9mWdEjfCP+1u5e2T87sPTyjbiRijAVMjh
Suanceh9k+EBI9SaPtPKRfK69I94R1UZIyzOvXwujczvzQG75f0KRlhbHTq/
cY3A6e8Hb/IpGyFdRLyTzgo5P32re5nVjZDdQqHu5BLJ493JZpM6RhhbUXf7
wDyBAd9cR/v0jXBDZwhz3wyBPV+Vg5qMjTDnimWG618C0758fVJgboT5kX91
uCcIJNqy4YEVuZ5ggJMyye/2Lefbbx43womxoHpFkt/3NrLT+Zw2QssX3+99
/E7yd8PgHQcX0r57hJA1ye9jdYWS5u5GCJetxGpJfn9WY2Kl4GuEh/g4plRb
CFR4H5O/EGaEnJUnuC9VkPO3a0ejWpQRVj5WjLr5hkDauYSJ0FgjPHVIYeTy
SwL9he6LM/1nhLLkCd6dS/Z76LOHgtlk/nQFPfMTCKz/JlvpmGOEt3etqwVf
J+OTKenPeWaEERl7evZGEbg68I5foYT0pz6UaY3cD1Cr5a5BrRG62yhUNZH7
iWmSxcvrDUbYJb0975QlGe/0ty9tzUbo7evv30Dye1jGIOuJb0ZY/+8s7QC5
H33cMBvjPUbGezzOQZDcz4yruEKSmYwxjJ+vdCB3HWx5k1P7dxjjph0y2fqJ
6+Dps/utKKcxHo+7+MkpfB1u7BFbyuc3Rt9thofrjq1Da5iyb/VBY7Qs85FT
3rIOVjrHXX5TjHEikfknh+kanEnpj5C1MEZi/39vBJXXIGD2dJaftTH+ZsjK
GBNcg+RMj0E6e2O8qhl3/fWfVeijDz7O5WOMxWZfqFbXVsHhwwMK/GeM6TEu
FcvFK/AxwD/A654x3vfJzM9OXAExaZPMB/eNsePqo5Fdl1dgImllYWO2MbqP
cB05pkueP16WabUvjTGSRSXXqm0ZwnmZJ007jfEuo0TNy59LkH3OP+Y07xHU
bL9ouDryD8b4TT5GPziC2RUWKbJXZ+Fs0ccy76wjqOe9PsXoMAuzehrFx54c
weDX+xTacRZWzx5IP1B4BG9YrdZqrszAjsptAS0VR1CqgXH0mvcMKDrVHtjV
fwS9D0tcPGY7DaHPNP97LHAUs4/Sa01JTQE3yJ+uST6Kk8+Z3kS0jIDxgVM/
6NOP4qiB/svQ6BEI5r1ur5V5FCtzbf8r0ByB4YWRk2/zjuK/a8du5RcNw4uC
ZNvit0dRzP9zs9Xdn2AmvNEy7ftR3K7gPx7p/gNiN7Ua+O0xwZ21DCCR1gcV
M2u1z/eZIENbd6GuUB/MDOzXn95vgi6y7934MnvBpvyqnoe8CW74JuO7Ka8H
xP2UtR10TTAv4CGF4UMXfBxNVzNxNkGv+j6RTv6vQNdwVmpfLmnfa6fa1oBm
sLqnHsiXb4K1jBsk3ASa4ZnTthrWYhPszN09ZhXZBDZ0j06svDbBMSnfiGyh
RihS7ItrqTNBJVZm9xK3ejj9wHgicMwEb6qc95C2+givPXmUzk2aoHP4KVv1
8g+wQ200zGnaBC8vnxNW3PsB3naE8ZoumeBJui+mc8tVsC3CVpR9EwXTnycc
nCp/D6ffJJiPclBwWDj3U4PBG9ieEbg0yEVBlXARmwcWr+F1lH16LzcFZzhe
atx1LIUdNOmJVj4Kata06C7cLIG3U/Vhb0Uo+DT6e9gs33Nw+Vok/movBctS
BJk0DYuBo/xeU5EYBTk4ymU+BxaBa4wz72NJCo6blnAXjRcA196NxbfkKfih
dL6Zay0X3jONWcUpUvBQpuiKw/0ccJ9pXotUouCGuq55B90nUFmRanhZjYLu
u1cKbuVng8ejq1N+GhRsbbse13AuC7ivu9/xRgoqPy6/0KSWCWePqQw661Cw
S5GarvP7AfBoCUXZ61HwPKvIzYrWdPgoxnDQVp98rjbkInslDfjm2y+aGVOw
niGjY9grGWrjz7Gqm1Nwx3k2zRCRBODLpnt7gEbB7Pr4COuIW+D15qaLgBUF
DxR5P724GA87hwvfrR+jYG9uYMDRfbHguqzpNmVLIXlKYiz0fDSU72jlGrAj
/beX/O0zHAFOqtMelQ5k/i3kX7yWvgKvKVd2FTtSUPZkrqAwYwiwOLF9eOhM
wbktu4kepktgH5jhlXCGguZs6ttMjPzhZbws31U3Cg7mXPTMa/IFxuzKmvMe
FOTJe/adSDoHJ96Y+TidpWBG3k7WInMPKGoeFLA8R8GCtlDRMDoX2DTsXXfY
h4IlFdKa11UcwGp5wwWl8xTUz4n72LxuC3k7bguJ+1FQeuZwm8ZDGhB793ze
dZGC/YmFW0PtKGCuWuzPGEjmP/vrfw5n9OAxRVtk+RIFfd3s+p/GqMGKY1vT
eBAFf+7R/cjxRBoogQ6BPSFk/f81NkvRhCEzfmbv5ysUFLhhJb6mxw3/ssJa
34aT/XmF542JLz8Yv2EPehZBwYaZngIVHglIb34onhZF1oPh0HC/0CGY+SnX
fuMaGW9Wl3niZy3QW64KCYmloPydU1U2asaQtMNc8tx1Cm6/5NV4dZIKk6JD
X0/FU/B4QbXdu682oKXqG2Z2i4JGzJsXB9xPwR0KvZR2AgXFC8JqVZYcYcwx
oUvuDlmfl39a2tjdQCNQJEIkkYKJ2h6rdce94Gb8cxnOJArma7pyvDjvA0NZ
Or2bUsh52VqSnvLlAii9+RI1f5+CwqkeJucvBkD/z9nvXx9Q0ElHu/qYYSjI
L4fH1D4k66P1+U/Q1TCI2sF5qDSLgo33i/j9f1wFaVWF60lPyHkMw3M1W2Ig
nPJBOSaX9KfWwX1LYxx0Olr8DHxKQTkNV/2Lx+IhOP68mm0hWU+bDTeP+N+G
1qxNo0eKKZhEL8SYLvgf7H3z322NF6T/O1ILDnbdgcafL8Z2l5L5jpJfHQxJ
AuFl3Ts73lCw7hbL90WPFLiwo0OT7i0FuXmmVaTcU0FAdT5xsILMvzLd5V9H
HoA3JUKnrZKCt49Vtd51yoCPjlxTVdUUfOH3+1tV5EPwiFc8nFVL/r+lX/uV
H1lQ9vPCnHMz+fxd/QwLkQsjj079vNJKwdn7Iv3CAXnA5mrcfv8L2W/jL3Q3
rT2FM5NCL9o6KXjPeqUk5ia5Xyw0+MIAqUNa+xumikGztOS0zQ8KLl06dyLz
y3NwD8wwP/+Tgr/MXHZrv30BVet+8rm/KFjObZFbnVICXgx7ZrmmKXgxwOCW
RcIbSK5jHpKZpWCRnrXI8P0y+Bj7r814noyf5cXazry3wM/aWHxliYITlZ37
jTreQd2uiz6TG0xxpMZJ86l0JYjub5r+wG6K/bEv3v63twYov0sH+zlN0dt7
+z++phq4lJ/ZurzTFM1DvQo/XqyFVrmAIhk+Uyy8xVXj2/4JQtREve+LmKIW
m/WT3qwG6DoS+NdXwRR9n7YsjFNb4LrXvqk9lqaYXPqqmmVbJxhm2H/ksTbF
885/7mtc6IQtX+6nsB4zxemAIsV9g50QcojDYP2EKcrfivHhLfsG3mtERpcT
6V+aS5KtfzdYxnZRb14wxWvxdKVPdnwHwcdxJWv/mWI31ZTR0/oHFH+fCfr2
xRSlH+Db5cxx0C+PvrfUYYr2FmdZMv6MQ0/K7ue830zxpNirTieVCaC3Mfpl
22uKS6Pxm/WaJ8D8SwZ18Kcp9rz2nJJZ/Q2ztaZi4/OmyBSRvFvtwBTIF+W3
rHCb4bPHZ/Yrx06T+6vuBD+vGWakOh5iKJqG42e7NwO/Gd50urDW+HUawiW3
qIUKmaH1NpEG3DMDX7JPZG+SMMP6lJ6f6aUzcD6ZOZBF1QxDPjL+zv8xCy/D
3UQEbc1ww6RFMiG2AD2tpqL8dmZY1y7+eKvBAtAJKe3lOWWGF8+8vLdwZgGM
39KLcTia4S+ZpN/BuQswMHd/P4OHGZbc7WiWPfAPmJybZacumWHr4SPWjyQW
wd5AQbMixQx5V0yecDEuQ9RdXq23qWYYzbc0W7h3GZ7+pNN+nU7ar35hJ6S9
DP9CG3WeZ5Lr1+CzgMBliHvtrP84zwwHRypnto4tw6v9SSbxZWY4nRz6S7Z8
BZhZ1m1P9pjhXc5n+1JgDXquXT9N7TND4vZzmofFGuRsEXDT6zdDXSeGnVvc
1kCPTt1fcsgMH6Qw9dz6bw2CZgNu/Rs3Q6moVIYNo2sw2TX/MX7ZDC9cNN02
F7oOZZYRn8NWzbBH9q/cvoR1uPaF88uFdTM8Yd9ewZe9Dnsb5QeOb6TiRP7x
L5RP63Divfey2DYq7rOL83LdTGDjo0mp9zxULFxm8GPQITBFJEjxOR8VXbdY
7Zc0ItD1AbP6IwEq1tYd95cyI3BzsqRhnDAVyyeOOX2xI1Djuutpawkqbv2W
4pxwkeTlbUuuxpJU3Lztv3eFwQR2RUafg4NUfBAY2P70KoEXQh8HicpScXj+
8lfNmwTm+w4n/lWm4s/xhdCObAKD/p5PG1KlYtH337tHSH4w9tyU/VWdinIj
WlXtBQSOOosUv9Wk4p2vpZ+MXxP4cqi4tECbiv/dLqZvLycw/JR2xUNdKkZu
LZtVIXlf8Jj952gDKra7H8lKqydw8uvftktGVIy/MKqd2kRgmXlo19kjVEwW
tTQLaCN5/Wj6iIUpFc9G1oXWdZH8VC81qU+lomD18XANkvdnD7+bVbWg4lRp
b+mNAQLjNfvohK2p+GhsLeTTCIGKbrXGcIyKHPJbXf+MEdidUHT3uC0VW20b
hCZ+ExhSnjJ40Y6KhJxg8juS9/eORhy4e4qKb4J6as+QvNfAes7/uQMVdzN9
uz9G8v851WNVLY5UPJz9m0nrH+nvdSlrJlcqQtdcuC/Jk/avdmWKu1Nx7pyf
nwnJm1sGN/7R86Ti238Z3wiS7/O2TSqf9qJiQMeLzCiSV80UOsNDvam43ed3
yzDJs/9OVDal+lLxpGKkDS/Jv/ej8njKLlDxaFTFob0kH2sV3XH85k/aa+6w
30Ly82h3SMF8ABXfFci0l5P6+ia3ZfbLVOw+HxZjTPK3nJSFnkwwFaW67a4W
kLrTCm4eDaXi7aBzlWOkDroi3uMWRsXvq/Za/+d7kTz2fdFXqTg+30c/SOpP
7avnsiPJ+myJ35pGas/1kbKqaCpmfxakyJKaQ7x1y0AMFXXk7DqTyfVfm5WZ
rcVRUfifXlY36a/dpez7vPFU/LixqewvGQ99dvyo0i0q1ghuFe0jeT6nKUCO
lkDme9eWoXQyfsri6SCfO1RUKe1aVybzMyds8ik+kYpdn/4LekLyfJKxMsez
JCrKchk6/VklefTCHrv6FCqyRu95u43M/3Aac85oKmnvNyV2bZHAmE8Ls5se
UFErmqe/ZoEg71kDsOchWU+6X9XOZD07+BquYRYVG5ZEDvdNE3hJ72W77SPS
P95DPvvJfhDyShcMfELFuK1RFiZkv7hX+b588ZSKuoavPXnJ/mL7fYKuLZ/M
TzZ3ZdUPAku4DIynCsl5aVffot1P4AZX/kGJl1SMuVFW+JHk+cQdH5nTy8n8
ZNXcHqoh51WlwOptBRXvb/4crkfOxw+HpIddlVS0qy7ZHELOz8EST2XOGnJ+
WUyFAp4TWG270/FaExUNdC0841LJ/SCSruBRCxU7zrVmP0skcHvh+FJ1G7l/
nHHWfHyLQBv6ivj1r6T9HWw7RSMInMpxKfPtp+KB288f6LsRuE/n4W+PQSqW
Xf7vUc5pAk/09go4D5HzXRnDOG5LYP12aqj1KNlvSgzHtlAIzPZV19OYItcz
NrYtlCXQVoOteQthjmi7zbrxxzokfDWmo9tgjlKLB60CW9ehzitSdmmjOd50
2yD1q2IdlB6uJExsMceunyejGe6vAwfDiHXLdnM8xW3tesKMfL/lzY+k3eaY
sHpN9FnhGtC5zXMkCJnjp5qPC3Epa6BEL6MXt8ccNyzXfpKLXIMsxezHwfvM
UT/2flfrsTUISY73OC1ljoa0ecYzG9bgkKPjwgEwx8cdr8QNdVch8x/Ltvcn
zFFH64T988xlKNLIDBk6aY5GFWpHP0QsQ0W48vwWB3MMVuRJeuCyDL07Tg8c
dTbHIs39+eX7l4FLvLSk56w5dvvXBSTnL0GUtcPpfyHm+PNEj+KZZ4vg/rrk
rdRDc3zp5RXUFLsACpdOeqWOkO/fyB3cMDMNE1Op4yW/zLFeXqLs0+dpyHDs
dWoZN0e75cOboh5Pww4TG1v6KXPMGRt88Zvk9Qkhc0PXf+YotnRZ/1ztX8is
OSyiuNUCLU80OC2kTAEHu1TnZwkLvDuzNXPw5gTUR3pQRyQt8GsUdTOD/gRc
WcltJKQsEC852xqsjcPUT7EPcnIW2NnzLEjUbRwaXgkX3VO1QIG7yZquemMQ
foIr1tHYAkssbG7Z0I/CzJNVWPWwwJZFsa8mj36A2vXYB9NnLZA4Liou7PID
wr15N46es8AKxVcCsuI/gENV+WPreQucbt/Esz1vEBQbfI0fX7bArfLBWl3P
B8B/ctyKGmeBhs5WFw88+g4rsl3nnuRZIOOIscxMYifo7DzTlvrMAsOK+dY7
DnRC7PKCfEKBBTZXTmb6VH0F/mrOf0HPLfDR2lmvvqkO0LAwDTIvs0C97bqZ
OebtEOJXe2293gJXktIZEjRbofaY5cTsZwtUPy8R1TzYAjtw+MhYkwU6RXRb
9Ie3wAMGetb2NgtcFXNkDqlvhsp7cDen2wJb3xh4tn9oBPqylw8txi1wP27e
7+T3CUSOpBuc/22Bcs3BHbtra0GnL/pPwh8LZOqU6yd4ayGMsFX9MmOBNe/S
D+nVfIQNuhvbzFYs8BvR7q+kUg3CHRP+3msWOB/T1R+ZUgVazh0Ctwgasgg9
5+Gmq4LQ6CeuLfQ0jBjkntnc8h6IRpMNFGYaDnZ3funnfgeCdsqPz26n4U2e
cBfpDeWAU8JHb7DSsJfnuYbUVBkEs83fa+SkYRgrpw6l6zWs0VJkjgjQUDI3
wilv5CUIjF796i5IwxMdig83LbwAjYtnL8cK0/BxUOeywrYXcDlZ61P9Xhoy
flr4eECrGFa+j540lKKR59jA49H2fOA717rZVYaGfAvqyYT2M1DbUJYXLUfD
l7kCLoyv8yBQ5Ma/2kM0PEpbQtaPTyDphX/qqDINJ/Xf0/Efewyv9ex1GNRo
6H2v/euhpWxYclGIP4w0DOq7q/qClgk8SwKKzlo0bO0znxPheAgqMQw9ETo0
jA1c+/a2+wFcfNq976M+DdkcfBrp2dPg39/QdzqmNNSqPZk0+u4OcIe5OZ6m
0jDxOTU/oS8BlDgstoVbkPHWymmOst4GP0UxyyprGr7PuKdI9bgBd2pYVweP
0XDFZu2TCSUWXlotZ2w4QcNTT5MKe49Hw3xA46SmPQ31Do/5jk6HARfTq4RT
p2kYMDQfGHwpFBTuP1AJdaJh5O/uoDd2QWB+MKY/3YWGt4bctPl5AsD3nW9E
hSsNRfTqcpTELkAC5YRkvzsNn/Fy/xW65g3PBw63rnvS8KqfplxHsCd88Zbx
332Oho9EXHkO33aBmY28AuBDQ3Wv0p0vjjpAJr1Fjsp5Gob6GL5snrcF2qYb
iop+NPxXr1d74jwNtmz+VClzkYZcgXWf5XdR4NXmjSYHAml4eObi5x/VunBm
i3q32GUaqs1F7M3RUQUeBj9nkWAaqlRxHTu7XwrqGQpndofSsPPVxe3WS4Jw
aet4MG8YDZ0K5l2LJ3bCAUZRpp1XaVjYx1votlsQ+hjtEtkiaTgWH3vhyvkD
cGPbPRGWaBo+13fcoLWiDMjUVrA1hsznBN+z1V868JeJWX1THA0/XiysahQ0
gQzmw5+IGzTc1nJZSrHFAqgsoRYr8TTc/uLwLotDtkC//c3Awi0aSqgZ2lEG
7OHF9jmPmQQasosXe/qXOoPTDqmlyTs07KhZT2QR8YCdrGcixhJpSLEK3Rwc
fw5qWR+yDSeR8xVc9pOz0xcusvWmDqTQ0CFxf02Ziz9IsO/c35tKw4HF6bDT
WpcgliNG+0sGWa/ILxKqLldAnfNDU1MmDYXl+lhtK8NhknP9WH02DT/cYgju
wkig7PTxrcyhYWZU3NbynFig435KlOfRcOKLuTTTnRtQxD0SW/qMhqKnDv9X
ZXYTOHiOZRUU0bCOr2fdOTEBPvD8J5P3nNTduteRdgcu8Da9ffSShllzqibs
exOhk0+7I/U1DXN/+X6JWk6GaP7L9kllpH+sj7/x0KWCikDJ5H/lNHT8GD6v
xZQOKbv3b4mrJOep51fvKY0MOCLoeDuqmoaLii1D708/hDXBtN3hH2loDO/i
lm9nwklhdqXAOjIekSQcYXoEIqLLLmdaaXhhjU14q0setIsqzJ3+Qs6vumxM
2penELH3bOjJDrLflbPaBg3yYXTfj3uWXTScDrZn2r+vEPIk6ut0B8n5ui2Z
ymv3HBSkkyWFp2l48vdYZ/O9N3DdLqicfZa0/7mrb/x6GYxeP0XZNE/DBx3X
zi9GvoWU3/t8Rxdp2OPZY9pz9R1syH3+5hmdJT5ou7Mq2vkemkUbDVVZLXHL
yFDHsu1HkLAo7JFkt8Sd330GeRY+Qnh4gqcApyW6XnsC22/VwKEfNrfodlmi
tX84nefnWkhNH/lWI2iJrRv4Nr6xrgd3Xroz5tKWeDZ+ux+/QzN8NBxa0pW1
RHq+rK2lb5tBMKAm9pC8JU7mOweK72qBts64Ah4lSwwJyxcIa20BlTs8//rB
El+/cBiePNoGDKzykR4mlhgTdeGFkUcHPNzsnBXhaYncX341xcj3wpfBzMAM
L9Jfi540u4Je2Pxu0LTcm7S38djQpGQfuPidWJu7YIm0Pw2KimLfQXLUwtIx
2BKXs2+737rdDy8/6WzVibfEW9p73Q9mDMKnWGEPuiIynrBLLIfmhuEPW5/8
pTlLPNY+vPMF+xQUnXD/67NgievSIo8qFKfAN2fpqduiJZZ42eY3WU/BoubO
fcdWLdEhwPTrXNoUbDxH2aWyyQpDy+fUzCT/ws6mytUFDissX2rf+klnGiDm
0UcfeStUrwr0T/WahQ1fFcLcFK1wt/2k1OKtWagWrgYHJfL5l44enRezYPC6
/5WZmhVK7nZsylucBeqv/wXOATH+GasxRFhA/7fgR6+B9T9nR4yP71NYQDnF
opAAjvY/jwNxWGtzWECizdjC95P4P0QC7aqddVhASqPzDwK3+D/4AGn9z3dY
QHri/LPj2fg/YP5gojR8WEBYqmAnKh/5PzL5UOz9hFhAqlY6zK+n+T/W7jCA
kJZYQDSPTQgBsPo/iu2s0sKYWEAy9VZdLND6Pz/sKCX1mlhAD3xj8iPw+j+o
6SDKWZ9YQJBzfDx1L/s/euQQFCOoWEBy8NL4jav7Px7a8Ke1uVhAQHa/BgqZ
/D/S2Gz657tYQCn8/nystfw/h9foTBq+WEAFxSosEdL8P/DU4PF+wlhAYb4G
2h4K/T/Cz9A7SMtYQNsNXy87d/0/ZsWwz9rcWECrmg6q+0T+PxrELCIN31hA
FAyOBH5d/j/Pwqh0P+FYQIruWNS5df4/OMCgGaTlWEBUi+fIW6X+Pwq7kGNt
7lhAk2QrdDsB/z++uQy2n/BYQM7RJ7p7F/8/c7iICNLyWEBnyxuZcS3/P9y1
gK0291hA+eKeVHxY/z+QtPz/aPlYQKqFs1KQbf8/RbN4Upv7WEBk+40nWIL/
P/qx9KTN/VhA5hYZZNOW/z+usHD3//9YQO+qP5kBq/8/cH3sXw==
         "]]}, {
        Directive[
         Opacity[1.], 
         RGBColor[0.880722, 0.611041, 0.142051], 
         AbsoluteThickness[1.6], 
         Dashing[{Small, Small}]], 
        LineBox[CompressedData["
1:eJwUmnc8Vf8fx83Iyt57b+6S/XnbO5fLRaKS9bVCCikhiaKUIlvDCIWEMgpl
tBCVSGUlWdnJ6nd+f3m8HudzPuc9P+f9dI+U13FHHzoaGhrEQEPz/7/SV3fu
Foi3GSbw+jZELukbWoSV7g32L0TfyxdPvxYcQg5jqlcV/atQrpJHy+7fFfSP
4YUt+5UGtO/V2HaxEh1Qs3877PF/juSeav0qO8UCn/ivVPwreoFkEz++eaPE
BXRHZdW307rQa7XxHko7L6hVNFZvnH6D0o3Knt7ZFgDXNTJhza8XGWSrt9B9
EYb2wpXhqPL36JCOdlq8txgMvjQU/VM0gJ4hw4z52xIw9yvF42TWR6Rp6UFW
6pEEun0fC1bSBpHfaP6O5EMpECRKjoYlDiHCg6eR7RHSoO4WKLV4+gtKu9W6
nCAnA6ax9V4hYV+R3uSEUMALGXC7S3tvzu87ihFMExV2kIX93iXhpKpRdClM
YM9wnyy0r9tkRJSPodU3LIlFpnJgl7JUW1s8jtzmlYTFH8rBZ5GsD8tFE8gj
OCWqk0Mejj3UX8PlTSKxs25dn/3kYQHG+cKyfiBV5X+/fRvlgd5XzeV32k90
5na1Vby9AlzZ6I9UT5lGl1iufDifoQCCl6NuBSf+Qu8P0zT9GVAA9eoXQ7On
Z5HZee50MVtFOLjpdmja7zfyPnDoppOMEoR3nnuWgVtEocbm5OPOSvDkav8B
QtUiirRjbQtNUgJj6ajj4eVLaOZCzKm6H0rgavGierFoBYkdlbWRyVOGxGtu
hPm0P6jPSTTsw5oKDMslaU/5/UPp2Wx21+PVYUc28Tv/4j805e7hplupDpzc
Ri9k9GmAoVMspeaTOuC5UIDTSxow+TJ4mFVFA6L26T2p+0AL7iVjo4feawAD
G8Epao0e9EM3KUspmpDJ+qg0XYcBzNYij2Xna4ICK26r7CwD7Ny99ESmRhOs
WTTuDDEygoJFf9PXQU1IZ1ZZ1OXfA4zANjcigwNRRpnUHS1mKLllY9tQh4OH
DHe+88Uww+nII1TXLhwgBimC+nNmSGE/tvzxMw686CWGPS32guUnqySfLRyU
0YootrqwQHIhY89bQzwQdrlfJkSxQWOVUNWJZ3h4uXNNILeZDT5O1Tyvf4cH
6g5nYC0NO3Q5V9q+H8FD1DYH92QyO/yOK6y+vImHZ5ssR8yyOWBJb7mAnUiA
4hjaXXoPTuCsknzMXEiAhNWu1J4znNAJHm/flRPgSPAVkew8Toh0WPoQWE8A
0cMiOuojnDDXkrOAe0eA68akCFd3LviPN29+dIMAoU1bdDIxXGBNW63mT08E
O2L7tfkcLlBjSfjWyU4EZnn7qoRhLojkjvy+V5oI5/b+N1Ppxg2Kybq3b1sS
4VCCRnRkNDdkkZfvfXcggu7WGpNxNjdIJFd3rBwkwvpcgtzgZ274XdXWlh9E
hKC+vCO0rjww9v1W4moaEaytjv1+E8kDJUe3bb7fJIJCu1JsZhYPVIvTsxTm
E2G8tj5XZZAHNMQTJ/MqieCW1ffJmcoLzD+2b17pJoIWZ5aP5CleaIiSTBfr
JQJvisfqzE1e+FbBnRL3kQh9p2e44j7ywiAubm/7GBEerlQXWa/xwrDEgnvR
TyJcDorU4OPjA3wqm4njPBHMPRnsyp0wffBssOYGEWQHX3+JiOADxoVn8Yd2
iEBLvhaAbvBB0cGbb93pSNBsJJ78YYAPnosYVA+wkiCncZK/cIUPWH5ySdpy
kiCKUFH8Hw8/LJ5IiMjiJQFBTvvFriM/6H3IiC8RJQFnwa7Dq3B+4J52FAiQ
JMECf8doxnV+MD09ZUMjS4JyZsddxX5+SFMnOt1TJkFyvGDayhI/6Gcpsz5S
I4HP5jeRZ1wC4BV5QuG6Jgkk5wJ1KA4CICjT4PmKRIJdb3y3WBima38dldQm
wZevG9TpdAEIY6DmW+mS4An1+Y9H1QKwG8XCbKZPgszeCxFn+wSgWN00h9uQ
BBGWtvSWiwKg0kOwfYRI4NjGfZ2bUxA6WR/wyhqRQFN3SPKrhiDMfPBZ8DMm
AXttYVWpvSBI0BUPnDUhwSn+v7f6QwThx/ybu0dNSfAt2jFhJ00QUiS4QMiM
BBZfKwIVHwiCWnZE8T1MVwOjM+WtICjhw/rpzUkgeM/TMHZWEERYDDu0MB3P
9EThPosQcCQtnTHA9EwAF9cHJSEYFAz5K4Bpx56AzV1LITCgWOt1Yvs14V5O
KPkLwcPhHhNLTMveFHvndFEI0lg5+Aowe1I3TtWfKxGCz4T3NV2YvWvufYXl
HUKwT+K6WAfmj+dzpZSPk0KAe3D2UCbmb6f0+XAaBmHwfJlxQg9IoJE04q4i
Iwzv04P8H2PxuvWLZEY1FgadVBcjWgMS0NhdVY8/Kgzys+cZpfVI8F/1tEBl
nDCwXy9r5tchQT+PMe1goTCEXtU//l2LBLqRuTO0z4UhjJIqf4ZIgrvDqwOq
34QBtKPn5nAkYDM80OKyIwzMi7ff4DRI8JWBNv2Bngi4ZazSayuRwNz/YPTn
gyIw1zB78q8cCR6+qfWiPy0CZulf8FelSRB33Zfk9kQEJJQMu/aLkGB67bl4
4qAICAvptlgLkMDBTYi5al0EVrY99PA8JJCWfDvMQBIFS88/vOdYSHD5vNxL
DSdRCBwuvjHJSILVqdgHB0+IwvCnx5PitCToeICLq64RhcxlQXPuP0Tw18uS
O6QuBqXZG77ro1g/FixyXLQTg733kloYvhBBh856oyZIDF55SWZNfyACy6vt
10wVYqA4KaSDw/r7AdUrtFZBHDwjLqq8wvqfv7HJ7Zu5OJQWeV1MKiZCrBif
yV5fcfjPZ8hUuIAI5MkuvsP3xMH54/KRjitEWA5Ta2KRkoC7cZx31UKIkGe+
TYdjl4TVu9FD3nJEYDscmyMoLgln/5HetgkT4UwkDZ5GQxK2Rq8FL+7Dzrcy
hqO9ZEno/ZSS/uIvdp6ysD8PviEJfKjEzeINAfLeicWUi0hBdjz5+x8fArBN
FXJfV5WC4/HXTlxyJcCZXanyaAMpcEhWDl62JsAhDfkhy8NS0PT0ZK6JBrbf
NfX9P+9IQZB7m+fyGh7yndCKjLI0kIVh5nkMHjiC2y6x6kkD5+uoF68C8RB7
wUR6xUYaOratUh6448Gz3sKhPVga2ByW+Rn08CAuSK46UiMNmzhn5vU/OCj4
ciQwX1sGNFeNt0mBmPZKmOC3kIU4If+IKzqacOvPxQdfqbKQHP0nZ0BeEzJS
0yLv+cqCNf8RM1peTUiuv8WKT5IFMPDsUR/RgHCWKoJdhywolD04c9xYA8wf
fTl/3kQOzotZ9EsxqcMCLUl2EclD08nR+d8nVcDg9k/vV9qKYFR11o2HUx5W
89odxq0UIW8q6+qFUTkov5VvuHVQEXJaej+sVssBfzpFUO2sIsyIlZn1OMjB
QuzzN+ltijBqW9qXlCELRYey8K7WSsDlZ7PwTUAG6AQtaH66K0OKk2R2ibIk
POGRnv8XpAwrDlV07H8lIGTfzpBgrDJIHDZap82XgC97amuti5RB8MWV49d/
iMPjNXG/h5PK8MWOZuxctBj4DKy/OxmsAqqPImaFHgpD95WSXIZzqhBLrp/z
p/LBy3+v695dVYWuOzTWVYx80Br6uzezSBU6dv80edRh7yFHbQaldlU4n2c3
ucHHCyX8r4PsGNXgZpuBruMIN5wvmDfIvKwGomjqyFAsJ8Tu43Y9nKcGJ8p7
FRxJnHA6Titc8YEaaPJzxN34vA/Cvc6VNPaoQcIft5aYBg44Is+17zuXOjRs
f66riWcDw4fEUYVb6vDoS6Q1izUz6Eq4bS6WqUO3h/Y5uW4m0Eo/y9v4VB32
n/Jg/M+CCdTCOy1tv6jDX1mTinCrPSCq5VoTKq4B0bLiigPuDPC3JSbh6T0N
aBF/hl430cCqelFeQp0G6P8Lw8fb0cBi4ct6m04NOCb2TnFv2z80Hc8++/Wn
BvjHHKxZ4t1Fs3d6leL5NCG7Ws6/YGQTDfsevV7sqgnhQZFyzQurKN+j7kn0
EU0IcWRfO2i1io447f1u54/VGdGDM7RkBU0Z1aisR2pCgm5kCpP/MloWpe0w
z9KETXPVDcLeRVTH4zwrXKgJOqHjF3N+L6Aolvtcv0s0gb5O4s/Y+3m0+4fs
mVWvCSx/3u5pL55FrANFf35+1ITnEPXb/PJP1PNqVaz5qybYcaRGFl6bQtdb
LU3Tf2hCZFM/jWb+DyT4cDFde00TLu5Ry9z7cgLJpoByCi8OFr+svmR2GEU/
z90ge4hic6L8kWlh+u+o/NT0KZwsDiI/1In0hXxFmt7pL4YIOLC5/6jExXcY
6aPRQ8oUHIhL3c9M/vQB/SMRz+8exMHezYGAgrQB1K6afL/fCwcdHTVNV+37
kaWw5vrpcBxcCM2XJ073IlauRFH70zjYId86c/rBO9TD9NlYJgEHZOnYjMLk
N8h57dzVN9dw8O4Yyfl+XBcSnBuoK8zGwbIPW1FhfgcaGVcYOXEbB3ks/NxZ
fS+QV1+vomgNNrfSRF8vjmpFcl0y9otPcMBuk21x80sLmm6JPPmyFfP3vFKP
0HIjCqmQaA/qw0HTk5u5tPfqEO7OiWnA5l6HvJWqaFSLVm91cfCN4sC98PED
F6Ya1HBVhPTrJw7Sv8q9svnzAJ1OOu7e8hsH3vNczsPa5cjg7Iv4a9i5dC8n
t8B/oATRRAiU+fzDgbWu7yZ91130IiCwR4cJD2QpvpanPLdR0tHnq+z78LBt
teypfiIfWbnyiIzz4+Gy7asGu7BsxGbvZ1QvjgfRk3flvkllol6zJr9L8njg
jAi9NpuYga7r77viqY6HF38lJuNzriFnwrHHeC08hHL4rVd6pSNB5YbhPdic
XluwxPKz8SoakWSl/WKGhynL+ksDLOmoUOCwQpUdHrJwn6Vfz6Sj1jaxw6pU
PCjG/o6KKL2ORgNHMu974iFu7AkTn9ZNRMuf2yPvhwfpea9DRZm3kHSr2557
x/Hglvr3Ns2rPGQSIGgoFYWH/kHuO1enipA37+DJgjg8tMpYDoa/v4suPLv5
QCQFDxZ6v3jF5UpRib/Tj1vX8MD0U2f83Fg56uLmEePPwUPA1lDm+T1VaLr5
vVPGHTxULeYCy+satNcvPZWzAg/GpZ/+cJg9Rspc9i/TavGw6jpcarpaj2ya
2LdZmvGQVm36O2/wKQryeUtIfomHGGX918y/m9HDp1Z3Ez7iIdO+Ke33SBvq
Pcb85d9XPCyzkWpu1L9Ai+xd3Gen8DB9ThGkyzsQ3ss0IfIPHlTqDpv2fnuF
KGz0jav/8PBj6OW3YYm3KKK+bSmMmQBmst9bik/3oDoWdDRIiABCR+bs7z17
jz493rn1S4oAfsmJconcA2jds7nPV5kA4ZS+NeUTH5B2rQ4c1SOAS0OiQ83B
QdTsTpSgehDgToHAh4G2r+gr4wp1AHvvJgbRrYnFfEe7VTVXyCEEMKJQX0cV
jSJg0Ni1PkeAgIon88zR4+hlpdJXdJsA+gqv7mZHTKEf1GnelvsE2A7+5DOR
8BPtoS211X1EAO7/XKNtsqaRpbNsM/EFAbTVXjge7Z9Bb3bEc5V+ECCurWdr
z7XfaK70a3/JPAFiP0tMDfgtIjbHPBbZdQJcffPkrCjLEjpQInRanIkIUgo/
+lJcllH/AV43HiUieArFnormW0PDhXsFdjAu4nJzeX9XeAsBM8v0rwgitGve
T1QY3kIloSxPP50hAhIePsWZt43CjVjdq1OJQCMcLMSosItYJ9gKj2Fz0U16
tc60ShrQl+dUeD1LhBhvz+lTfAxQUMm/PyuABFqdLPRudazAwCfAnBiOzbWi
Pf/93M8GAWcFhkJPY3N+2O/ZgCY20DogGGN9CeOMZS13yw526P0t9HznPgki
tQqsxSf3AQ1BzML7FwnOVE8uCMpzw7GnMi44fy1Ya9a9f2mYH4JGug3Xj2uB
2aod3l5BACL+Bcs3RWoBl3c3v3eEACSZPVkzvagFhDDW7eh9glD+3vaGa4kW
fBmY4ydYCcHyr5Pvz01qQedf2oHmVyIQJ9xt03NkP2Qv6dQxxkhCfkwQBLpp
Q7SIhM3CoBwwOJ7RGTqqDV8dCAIDe+QhQDEVbxGgDdyvhmwfk+RB+2OFrEyM
NoxM1R7zz5CHAfVZ5i952iDnGWEVe0AB9o7/9956VBuYzcjz2e2KcNLSz0vZ
TwdUFU1e+uSpwIh4pPut4zqQ4WrnK/VKBYzXkpz2ROlAYO6OV8uaCnDeKTEf
T9aBChp7zowDqlCx9UM5p1wHDMcr6vN3VWHsoffK3gUd6HVI4T3pog52fF6J
vyJ04RsP23E4oQkb92v5u87owtWY+wspFzThniHj/XuJutD+yTKxEXvvbfuV
vTt8Qxdc53EtvU2aUNm4wP+pVhcmKll32uhwwHYk5n77si7kFO3PTbyMgyer
b/WKNnVB3PADXjQPO3dTxHvO0ulBU9uccWYlDpoftS1rc+tB2wfzBs13OAhi
ZNavwunBs9m0Q3/Y8PC2/EZPbqgehD8W572WhIcobE6JjtKDwJieBM2beJD9
sH+FGqcHdh9rLB/excOZnWEB7nQ92N4n+cukFQ+qZKmjyVV6kH105Ucfdi6k
rj1YiVjQA9GIfb2GR7A+uvTvguO6Hqx0PVYpCyLApLiDoOauHmR++m0zF4X1
peWq/iy7Pnx+OMDBcI0Aczm6SUfV9MFL0UQu6DkBbKBL8ECQPsDZFbZVXiI4
JZ9v/hChD2va+J4uCayv+tAR97P6oNrN7BikTITwI09K/a/oQ934Tr88IkJO
3H2t89X60Jb09cAhXyLc6/YZ3vtUH4YKHEqqjxPhIad0bHqbPgQS5nAfoojQ
VpTTkd+vD9UDtPuTLxFhuvWy05NVfeB+VOxZWIHxBbPlhuGOPtA8yn/oX0uE
bTJDXgejAaRFS4/9ayTCvrEzE/38BnBfvudw1isiCCrpXHSTMADPGSm/rD4i
SIetKY8qGMDapZ8d3oNE0KINCZ/XNgAeCWkav0kigJUyf4SRASSQX2TmzhDB
+trU000rA1D/+H07bxHzV+owLbO7ATBcdnnNuE2EC0bkdOmzBqC02hofxEmC
KylsxPsXDECuUrSYgQ/j0/fdgxpXDGBdtPWlvxAJKo8aSRgUGsB8QlblDSkS
1N/faX9RagBR5AT7Qxg/ti499bWuNgAHvmt3fyuS4EM8/qFLmwHUkZJ5ozH+
/PZqweHbKwPQkdNmO47HeJKrYs273wD6Y78Ea5JIsOzmlz07bADcfCnqLftJ
sHVbxiB8wgDEL98z4dMlAcPM99GNWQMQTbx2R1ufBBz4vMRzqwaAu1sLChhP
C552VdyzYwDnL4fwjCGMR9t536YyGoLWqBynL8bjqizvj/NwGEISNVi1HuN1
Lcc0nhx+Q6jLGD/6HuN5yLFqkJQwBLvvIw8aMN63Gmd0L1UwhEOzH9j/MyOB
o3L7rpqmISz9Z3LuB6YPhcfeeaxtCCLst/+pmpPAt1HXXM/IEH4m+aYiTIfS
/fnVZmUIPilsMmKYPm1dm2bpaAhvDoW3dWD3J14/jus9aAhV/qoBOpi+Mqzy
0fmYIZiHtUlHYc+/JT0dNRKIrU9pX4zH7LsTcE/0WIQhxHS0DlEx+ysfHWn9
dcYQbuy3m1gHLB+bot6hFwyBvLLB7YX5/9x4iOlPmiHMszqH3DIgQZCZbrtz
piE4eZ94fVcPi5dl7pnHBYZgtl/b7owOxuPW21o8pYaguZ5ML43FP9zOYyms
yhDkj9pu3iCSQJz8rKKvwRD0tf8z/IgjwRtHCV+NVkNI1OscGVcngazr2PBc
nyEsd35x98Xy33fQ+KbNkCEIENhdRmRJcNbjrn35mCFoq1pNSWD188nL56Xf
Mhbfr+3cnFh9Jfh0xnZuGgKlbOVzMy8JNPwVdOToEai+5bmwH6vP5OBfD8Z5
EASZMo9l7iEBMdTa30gUwWZLVGMMLQnGwiuki2QROH/9/F4dq2/dqOAsDxIC
vma8Ms0SEavbpbjPVAQtr1evOn7G+vuCo97+wwjck+X9K98TwTy5du2mH4I7
Y2PHPr4mQlHayQBKFAKOl9KUm81EcLz1l9KTjYDOU3G+L58IuzkHOdTuIOgU
znlWepMIFflN3ZfLEcx86Rs4kEYEhrtnDayaEHgIRpzgwN7LDQ9oFV6OIAiV
3lV1dSGCd7XXmPQPBAc+ZLXX2RGBs/ZFbvw8gvTW6LVJEyIEPLnAiXYR/BWb
2XiiQYQrYww7I/sAxL75fNdnJMKkF+kgGy+Aq8KTbtVNAuhO+jToCQJoi54b
/b1AgJ9TnWE5kgBLhw3PLA4SAOaSp1xwAIqVfpfGSgmwvM7W1+8I0Ll3llCP
CBDo8u3vUypASZLGxDgeO28bqmRuHwTQ1LgwOCtHgE9RjpHHvQBYjk+EZLAS
4OlmljhbOEBmGsNJhM2BcbvSwWbXABqSzRf0vfCwb48Oy5NegCMzhRJnvXGQ
7MtCLBwAqKNLtinBOIem64tH0iDAvSjfq7XGGIdcjK1x+g7Q9NTiVIwkDj7t
fem6tADww2igqntYEwrY7UuVOYwg+gYtb7a1Jqjy+Zjm2xpB4ae7P8l4dXDq
nV3/TDaC23pbvOFM6nAmJfw+r7MRrN0jOvuPqMGbnXMcqR5GsMo54jp4QQ0C
pnI+nw4xgq0yluJPn1ThfkNfkGu6EdwrDS0TCFcB+YP6N3k+YPupvH1SmaEI
UoU8UynuxnA3oVV6+LE0BGnr+Zw9bAxT84rC2inSUP/eazL0mDG40OCHb3tI
gzXDo3GXQGPIdxIuzN0jDRH/kb/LxRjDGV2ee/puUtBNSPvclmMMoX3HPT7R
SsLx7j1v/g4Zg1tGd/q718LQeFTdev6rMSwqA8EkWhgYtpxfjY4ZA/8vlo4d
BWG4pVbc1fXLGNzzzfAWSULQft3k5c2/xhBUKdlFNhcEfo+4FpyQCbQcUwn1
/8gHLUt/q/5zNQEvG4O/D7W5oH7yU0PNIRN4znggNniOE6oHa5//PYJdlxZd
rCzihDstwb0p/5nAuXuDhY9ZOCE5ZWzh/mkTuJ+S+lniNTs4Sr1Sm8kzgXd5
P0ID/PeCLW8JCX/bBKgjctc9x5jBjOm8weliE5job7wX784M2vP6diwPTaDa
2HzDk8IEYk+rg5SfmwDXo5KKZw6MME2+VREwhq0vqGkzvEwL4yYnax/9MIHw
N8m+9oK08EXLsWnzlwlItV8SrC+hgR5RtjeXlk0gUu2AhdjVf6h2+txMOb0p
mOwJ7yITtlHll0PLy0ymwLD6uNv2GDYf9+hs6rKZQvLtb0ICmZvo1uOVvW94
TcGY9UKIPMNfFBvnpzQrZwq1Ctvv8unWUdQJUxxB2RSsDJuKoq3WUJivlE6M
uil4T7vaGmesIm/bL5as+7H9Sp5klmmsICtBe38VS1PIFukxU05dRMasqqEn
bE1hul07Pe/jb6S/yxzVRDaFFOPKyNVbC0h9sv2ijZspHPx2fGoON4d4q7VK
AwNM4fEgufneg5/oMI1vY2GIKXxmrHvzr2gKlZNvvhsINwVglFQ7nPMDoaWV
Fb0YUzhSr/nVsHACBeBrgC3VFGTn1bTZJ7+juoRRCqSbwjnSSTse1W+IZmCf
X8QNU7h+lykjMG4E3TwRkjaSZwrRKpxVuANDqPWxynDlA1NgNJjQ/BU7gFgZ
3edHa7D12yZsTsr9iOp8iYav3hQS4M9n6/E+NLs2LX/2mSkorci1zP5+i7TM
BXVr2k3hwf4ajsCK1ygu08LuRycWz16+cc24bsS/v+SEXa8ppD9Z+NJ48iU6
evFjUvyAKVwzYbbMyGxHlYMMOXWDplAXN3prqK8VrSsQH/z6Ygqd3wZtVK2e
IaOoY61io6ZQLGKYdkemCaV2Xx9wmDQFz6vrF+VxT9AnwfapC9OmsI/9xInO
sDok9d/S36dzpkDxET9w5ccjFPRUkn1h0RRK4jRpLqVWo4a9ZEnpNVO4n9Y+
celdJaI7eI5A/WsK+JL7Xbemy5Bt+UPzSzumwPvuuzg5oBhlbX51e0ZrBk/P
XTN87ngHjVuzBy8zmsE+ubnGaZNCpJqrHyfPYgZstSneW1U5KHI2MOMghxl8
SY3i6f+Vidr1ckuucJuBFx1r4dmlDMSe+vppO78ZtPJreTJ1XUOuI3/frgub
gcBz0fiogHR0R1VpVFkC02Mvjj9uuIrmz7iueMqYga5Tbz5RJB1pv7u4J0PB
DJ4sG0UnKl5DCWINQl0qZpDII9//nD4DvQueUt3SMAMTvbbskcqbSPAZH2gQ
zcB73rWtTyYbHeMwoxzTNgO68Juf0/3z0UPPCN8sfTMIEdXoSzC4jTYe3o1+
A2ZQ1ACLyWr3kMm//tR/pmZwRvqGsm1iKbpiT1dEsDKDkWWDry1GFehzIa7W
z84MHp7//LrHpwrJLB7pzHUwgwPPHduJGzUoBNKHep3NwL3erKQx9DF6kv58
jv6gGZRT/KqCRBsQ/djCv/2eZvCxYyjGcOspuhVvJ1/kawbda2Xpe5Ra0cT7
MzofAsxgUr2caW2yDalLV9oyHzeDPQTu206NL9CLdpYToZFmQN26GW9a04U0
l4cdD8WYQY8H7PN48AoVSFXgLc+ZwbBCtGf08zcoKs5mWeKiGbxgue7zjrsP
TVWJ9LNeNoPszdYrnfrvEeX7bM2fK2bw2fAVf1VYP1I3TA3rzTQDVZcP3Lrb
H1Bu8CGHphwzoH0sefu9wyfEnK+KKy3A1pecVzd5NIgmtt4uxpaYwdrx0wz5
GcPo1lP2UPV6LP+OzanPAkfRnl9f7YUbzaCj8xJrntEYOiH4UGPPMzMw/8I7
/lZ0HB2IPPD7a4cZKAstfxeamED0pKshaR/NQMutv3b94U8UUs0ZPLdqBgv5
DJ77JBfRyPdR288bZtCc3FJY+ngRWe2rUX25bQYW2+uJXTZLSDbEYS6XwRwU
tfzZbsQvoyGV64E2vOag3/xiUYB1DZmW8gSUE8zhX4xPim/GJnr0acIqc785
nBct6NCy30ISex4rJeiZAzcq/3aUfRttejv9cjMxB8fxJunm9B1UJX3Tfy/F
HFb0SlMz3GhAuIDfzz/cHCw8dmaXa+hBSyGvt+yUOeSdk/zjo8IAjtVS2r9O
m4PCbhuPSAkDXG5X3Rtw3hzUXlAZjAsZYXvKuCLwhjnMTPklGxYxwTeN479D
6s1ByCr14LNhVrjb1hV5ctMcJjwqLZKvckOrtd1o3a45MJlWm339yg0jA/2W
63QWMBPP0VmqygO8U1+FIlktYOhXpEbWGx5IYlltihK1gPRK3eTHHHzgT5Gk
OWNoAf674mzJZQKg+iMqOSHBAk40SXbISYhBoF1hy+kkC3AlnEriPyEG5XUd
y+GXLKC5W+of6hIDxSRuj2PXLWBwfG/Q/lBxkFGoxJnesYBjpjaG6S8lQPi/
78OM7RageeV41ICuFDDPm6ml0FpCt+/aaNYfGfixyt1/Nc4ShjzGqS6nlOBU
42XuiERLoL825thdpAR74hgorsmWYNCYbaPwRgnkWdcHJNMtIbZdN6xSQhn8
pYY+1hRawgheIby1Sxlm7AqHBp5ZQqBFoVAkjyoslKiMCexYQmPBkbQTN9Qh
Nuie1DaNFQwHKjZRm9QxnhLzGmWwAjpznTrucXXQaOGYKGOzgv2rjxO5NTQg
dGBpUkfUCkIsBvZLdmnA8r+GaXc9K7h0xTDiZKQmrLuaLhZGW4HTSXxWWioO
SFHhTz+ftYI06wnjgwU4iMgqSuBKsIKS4cQRhmocrHzc5j1/yQrcqaXxy/04
WHSs0/HNxdZTYnDyAnj4ZSt/XrXFCnwU/xmX3sKDYpCTrU+bFbxcz3iqUoYH
/8sJfAUdVnBq5AdLSgMepl59K93XYwUHvl3mfYfNo+PmWW+Xv1nBxKe54nBO
AowAM/9TGms46b3AvX6WACJHtL4vMVgDLg9XNHWJAAfPeZcp77UGwe7btRVZ
BBhqadXN47KG0PLsqEfV2PyrG334nLQ10Ngmvq0YJQDfwVLFJ/LWULT6YFxn
jgBO0R+XFpWtISdB+G7OHwL0N+ASvQjW8PhXtvUAOxF6iTNlZqbWwEkIthHR
JgKHk2B4rKU1aBgy92obE+HACXO9BltrWHnO4KpgS4S3NXfeKTpbw32/k89P
HSZCt7r7MquvNVjzJbwaOk8EpgMpTaYB1lDJpXbkdCrGL8ENiWdDrOGlb3v6
zA0idFTwCPw+ZQ0LpaYyOsVEaFd8q9d/0Rq4+vs7L70ggqxC7vv2y9bgPfSS
QxXjnSS5AL/aq9YQuCdY6U4fEaykmTNuZFkD7Yx4GNtXIpRLDipeyLWGLlXL
QJoJIrBJlDw7WWgNDx/49ndPE6FPxHSGWorZl9Ae/2mFCHhhnjiLCmuwPSSR
JfKXCDcEx/m0q6xhcCm5jrhLBFe+OCOhBsy+XcHWcSYSfOdovvWl0xpYTWX/
qmA8COyX1d++tgYijRHsE8P4l/Xgy+Yea4hn09rokMR4m3njd/4na3B82nvm
gQIJuvd0XbgybA1vb7lqflMmgTJjpsi5b9ZgF9YrPq5GggVaosWRKWs4OPX5
9DECCcg09F/JM9Zw+PiN3lESCR7tvg83WrAGz9dX1XDaJODdKWLGL1uDPbqQ
7KRLgpNbxwuk160hlnpm0Fof49e/hkSeTWsoOHeZl9eQBNob7K/pd61BXHdS
pxrj75z1kcOrtDZwnPGJkYQRCbZXK9YmGW1g94i2/NH/fy+wcvryx702oPc2
c+ykyf//f2Il1cluA5mdDCEeGP9LLwo21HPZQGxvbYeAGQnOL/y0LeWzAa9L
ihP///5hcq5+PEvIBpKor18ymJPAfPZCVLKYDWx4/xe4H9Nlv5w4oqVsIDz/
66A+plmmZe79J2cDNT93WfgwHTS1rHNQyQZCVIoZW7H9eibbeq3VbMCPXNZt
gGnNiXQfPZwNOBmOOl3B7Lk2dnhLhWQDKyOyFTWYvcvf1a+J6mDPa114W4r5
4/RtR57dALs/iaE1FPO3fuRt8w7YgDTT+GU2IIHgl1zHBVMbkK2j147B4nV6
KGD6m6UNBNNNvWnG4jkyqBPba2sDf48w2r/H4m34iZm3lWwDHcbfup9g+Sj8
MHi/2skG3gvNwwktEtAMlKDbrjYwy/PwGQ2RBF7vT368dsgGXiaWWx/FkUC+
h4f2hDd23dq7PVeFBMlvxzOP+dvA6zHK65OKJJh5XaPqFGQDPzo7BWT+//1D
l70rKcIGlnZzmv5g9cbZKb4gF2UDYRnq6hLCJAh/OX+e/4wNTP13X1yYnwSk
tstVf87bgBWiNF9ix+IvxNmjn2wD3i5vFfKZSUANuzEXn2oDiXIXSmPoSRAl
la/EdtMGomlf2+ZvECE5WsrSIdsGFMVHS0aXiZD9vtg3M98GkjmsYxfniNAY
//CuZIkN1E0g/lOjRHgzhG/3KcfyJ3pCaG6ICCO4htHyh1h9dXAIawwQYWfs
uRipwQaKz1vli3YQAYzfZ1l120CZ1LFT2SVEcMhxrr/y1gZocg7qxxQQwWt5
6MNAnw2I8mcrqmQS4fydcS7PIRvo5GwWW08kQifd6uXwGRsQu3hfxuAIEWxf
8MflstnCmX4S3VPsPPMQyS0Y5bQFzXz9kut0RAg5IdEix4ddj7eMMcDOv6sy
iptVYrbQwVFYyISdl/3ndSJeqtvCi+exchFVBHA1PeQ/T7aF3R28/aQZAf7L
G03CO9uCFY58an4/AU6vehdHutlC4UR3+xslAuTeCx6n9bIF/aTcWWZ2Anxj
OHeI/4QtyDQIHUp7j4djHbfJ6KYtsIxnFdJQ8NB5Oup0aLYtUG4fOvXWGHt/
aNrfu51vC8zc7bkn8HiYy9n+Q19iC6xoiNuZCw8RoS6F3fW2oJGndjL4HQ4S
RdgXHD7bgkvxhpY+wkFJWNRlbxE7OLDsM1zHqgkzYvadKbftICeK8cHmU2UQ
RETvrtwDcGovi2PJvATYqh2dYCg6AMTn9C88rkvAOZErXsb3DoD+Ooq02S8B
U39+HmmpPAAXDnI+7YsXh7rqXI/algMQNnjVolZIDByl6V0Kvx+ADxYszw5S
hSGVsd8qUsYeUvcYy+1i80rrym73YwV7+Ea1FH/dwgsrYyqWyyr2YEW3/JQ2
mBcOPrtgHky0h9GqJanGtzygFKljcszMHkg3S8tOX+OGzukifXs/exhq+DJ1
CccJtG+PayhU2IN1X/LDyQomcM02iBGtsgdDU6nDlXgmeOjL2sVVaw+6Y+kq
sY174CBtqed2oz3cz/cmWr5jhEda39Lev7aHK9UexQ/+0YP3bdu5mBl70JTg
HPHPpoHGEGHtsAV7EP73q6YRRwOc+tPnfZftwffcRNR/mf9Qy6fzIg6b9rCW
cyaLTL+LWJM85HgYyXDmkb1K9N9N5N10w2malwwffxo++ee2hvbdidkc5yfD
Utc4G65mFTUmexV9FSSDKccy8w+WVcRJ1ZzrFyXDm4Rx7dGOZdSy+OZ8iywZ
ODrZG0IOLiL/wUdKT+TJMH2MJoMu9TfifZbd+0iRDD9bzQ+4+C+ggMt+ImWq
ZHAihGzc0ZxD/PL0tdeJZLjI5hZiQTON2thmXNO0yP//PSEzmPYnClrp272o
TYaxoPeS00xTqL21wPqsPhkqnCXKZ2Qn0XF33XE/UzKksIZ03SwcRcLGUsle
5mQYmsrhy8/6jjoVmdU9LMmwdY0isLb5FYmuf4x2tCWDPJv9aMT4MOpOD+My
cCIDj63jM1/SRyRaQtuiRiVDv/KArdncAAptuuYv7kqGg0JC9e8e9COBqZrn
/9zJgF98xr5I7kMBW0aBix5keHuaeV7Bpwc94+znHztMhq8JuTyzBm+Rr95y
cPsxMjy+9nOEQbMbNZIThGp9yLDnnEBroFUn4vDl7rjrRwaNJYt3IVEvUX06
XvRCIBnEj8BVf4E2xFLS3nUymAyvyiZEhjieI88mxxO+x8mQNJheQBZuRoxT
4a8tTpCBRs7AqLW2Hrlu0Z3SPkmGpoI1yT6jx6iSM0NKKZIM1NHAV2e2ahCN
vMw7oWgyZE6d3slvq0JOerVRLDFkuPx8H0vhRAUqI5vIbp0hw4T7e+DwKEPb
PgO9s7FkoDUzFd1WK0bkmGMxI3Fk0FoJ5Y+g3kH30lfk3yWQYTPLxoPmQSHa
KD7f35JIBhiz7nY6lItsm3hiHyZh9cXgE/S3MQsV9d1VKkzG6mHU4hntqxto
5Qfh49VLmD+C5vuik64j860XcXGpZOikMfPxXklHOZxOqmFXyLAhHpXXvS8d
LchNDh5NJ4PHipy0M8bvxnoR5x2vkyG0aYZvn0s6yiQzaJjcwNYriZisx19D
Mz43hgmZWH0+eP6TeigDGcbIJsneIsMiS9Bz+amb6Fr6YxxfDhnomB9fcJfI
RpPFpl8Z88hwJ1BlfYYpH2k3fUhezydDn2x81GRvEUrt8yb+LCRDg8S/2uMn
7qLRH6vfB2+TQTM6J+5SSAkibiVe7r5LBlEjcZxi232UzMm3/2kxGY5cdBbU
D3yARuSKx++XkkH47MnSQ/XVSFOPdCXnPhmIb50TusYfoURyh87lCjLsyoVc
/aBbhz77OP+IeUAGcrT54+hnDehc+kl9jxoyaN9uHDpm2YL6ixmn7WrJwM3E
9dJKoRXJN93MMKwjQ2pCl5JAaxvq+VE3I/GUDOuHXGfr8R1Iesssk7OJDIYX
44Ji2LrQKc5PRrQtWPzONV8f2upG4nrrt8ZbyWDzLX0XRN6hcHKS6UA7GWSa
GGq0bXpRpw//4ouXWD+IypVTuvtQcLqWRXE3GW6MaWeNqw2g5h+n1vz6yEAZ
TzuxGPUZ/Sw9+iOhnwy2A5/0ehmHEXeA7cf8D2S4Dr13xAu/oP8WpOoGPmP2
Ll+N/L3+DfH/eRuBxshgUdw+pyM2gYyeNngfnMD6MdndYYN3EgXF3HE6+QPr
1x1iy1vuH+jFv0hixS8ykPaqWt2T/IlCmWVW+ZfJoFte0RSbOItyX7NP4lbJ
8E5B6+bhyjnUmboxYLuOnT95kRdVh+eRGFdPbcImZs/h9u2nMovotVD0iQU6
BzjmRlphfryM5FR6lzt4HGCfxED0hscGIs8/HR/lc4Dv337UDUj8RWeq7vVv
CTiAVM5GdujkX9RPOP0IJ+oAHyOiro6e3EJx+nLh+bIO8IR9o0T16S4atotZ
iiA5wEMoKl//RgdXQhUWZVwcwMOBqyC3jwWs73h1Crs5AN/phgpnMiswfcjP
43J3gLMLFZEM71khbj+v1T9PBxh7Sv9o/0c2CN+luTPs6wCvAj8dezLNAS6p
w5RrpxxA+87crGA+F0iWpTXs3nQAn6WPbYf1+KH2+0rs0AcHcKJ/cygCLwn1
iYGykh6OIP7pjIbYhAqM9DvIiR12hLx3+F/S7KpAK6UtL3zUESIHaims+1XB
toVBkdfHEUbF+bziL6nC2Fq+CnOwI3QdzSha0FADNr8+/OIZR/CbyKjARaiD
lxXJqDXPETSs+7bfhmhCcpaIcUuBI7zMFbtFjteEBz9oTRqLHLFJVvR1Y4Ym
bMT3mD6+5wh86ypPjJ5oQlqjn2VZpSM4h/kqcNHg4IlKjn16syN03E7IDr+E
A3aOfx5HRhxh//etBoNkPIxcuuJN+eYIXKZ5rE8z8VDOJB5oPuoI5IRSU55i
PJjTGkSpTjqCVoX8iWNteIhdPX19Y9YRrjagk0EbeFgYXu9M33KElr1SJb8P
E6DZJend+R1H4Ly4J8kwiACXPvB9OPXPEQxU3Ab8owjYPEwcO0RPgdfNr6cO
pBPAsy18S5GVAtdTpOPdnxGgp3RBo02YAjxiLTV2PETIk43VeixKgXeLQ5P6
YkQIuM1uUCpOgd6DJfcYFIiwJ1fVOk2aAvH7XsmJ6RLB8EqAt5syBVrCbrUF
e2J8yLoZYKtKAbo+vQ1RPyIMX0wJQ+oU2PftzsW7x4lwKr4sVg5PgYaVKWmt
OCJURUzdWtKhwB77ivDgQiLELp0snNSjQKRA5e0BbH61DWEsGTSgwA/xKxKc
D4kw7Sdb22KE2UtJucbaTARJd693KVYUILW28Oz9RISFwaWBMzYUeMKhcFF8
hAjNTvHDx+0ocEO2IGDvOMafB4p+OjtQgFfygMzheSKkG32jlXajwPCCYBcT
HQm0ArttkTsF9kuo7lXB+PTLjUdZhzwoUH9d8pgIG8YX00lqWUcp4K3szniM
jwRvucKiHh/D1htvSDZi/Bqm5/7ivQ8FQhNlt75iPNF8RcONLYAC3bX7rl/G
eMPridA9pSAK3H7xQJ5PiQRM4/S/zUMo4PRpUDVQlQSVrAs63qEUuOAglJmm
QQJH0ufE+HAKfM7ZoZzBk2DDs723IIICiwKcrvsxfs1PrhRuPkWBEPWRjGf7
SWD8KNNnKIoCf0zmN7gwnpr+Ele9fpoCaz4c0TiMt64wBm7xnKXA+ZuGLGIY
jxE0nM1x5yiAD58p/oDx62dXdO1APAWClbPMXDGei01QGgk8T4HCuVfj/+c9
2UoehZQLFCD+ZIp8gfHgq487YSUXKXDT8tNWOcaLIf9+Nr9IoYA6agzwxHiS
V6mfaewyBXqcfFu+YrrRsdlxN40CppGpS4oYjx4+U5Ivkk6BEZMsZsA0Q0n6
tPZ1zL9sbgYZTJf3niZQb2D5cb304z12P/mvd+yJTAqsHr700BbTa9L2r9Jv
USD7SsGRDOz5ObY6vA9zKCD10nGn+P+/75+SOfwmjwIv5NyTEjH7pwrZy6cL
KHCK345WA/Pv8qs/q4y3KdCmlRxZjPmvuTKGZO5SIMn/2vJPA4z3Rd9egmIK
lKTNx6zrkeCMef1Hj1IKMCdLib3XIYFUaJFkzH0KpOk8+h6JxT/oRUR93QMK
sNnI/VbC8sU970k7UEUBVWUShYTls4HfynaxhgJegkUs7Fi+6QLExpXrKeA7
RHkqhdVHWQaTmuUTCowznR/wlCKBXctSpE8jBfq3h5L8sXq6xdnJXvSMAksh
q7tjvBgv61a7trRSgO+/hhkHThJMHMu5O9xOAd1Og7YrrCRQbwjR4euiwHLS
UMZxWhJ8GHVNxL+igJnbtXaebSJEs5j02r/B+inIwejCOhFeegj4XOrF8vX5
0o2+Gaz/L9JWl77H8vO8rKh8kgj7amY3Xw5QYPsmPsTxGxEOMrSm/xvE8u2t
1cv6ngiL5f7NEaMU4Gb8rav0mAgKpnfng8cpkDnOTrtZSQTPr1/F/SYpcLlf
armwGOPbfZR4t2kKMI0wDARiPFoSYWBuuEgBrkRrXqZTRPjKHhW5f5kC7ITc
54nBROAtfVSmuUqBOs/Ve5+9iZAwpMAqs0EBq4zyKnoKxqeG3H1MNE7wj9F6
PkCNCDcGbWlp6ZzATLjqeoEMEV6HXsRv0jtBfpv9g/tCRNC+u31jjskJFN14
ps0Zsf2Zf7q93+cEjRwrZneGCfD6fdNEjoQT8GcGRzPGEoA2cJ33hpQTzIkd
6uwII4A2A848TcYJbI91nT3iQ4BirZKycwpO0H4qgEbelgBxuenB3hpOcJEO
ef4RIMB+H58/asgJWC2Fv0+W4eHeBgdrm6cTXLjTzphZg4NHhvfiJo84gdJE
pkxtIQ5aE3XWmY45wYmJROMHaTj4yuk9dsDPCR7MV87r/IcDfqWnDSPHneCv
9dTKM3EcJLsd896IcwKbkOKg1+c1IaixoUXjrhMYh/FskcLUgXTmSGjBTydI
a9Pz+NytCHOLBbMNv5wgV/CLcV2OItzx+er7fhaLj0GUTEKQInDaH/RgWHQC
wy/eDr/3YeulnKwDNpyglnBlWIOqAPe6LGS19jpDqyzrEY4xOeDl0fj8TtkZ
kn8GuQWtS8Obi8GUn6rOIMd0NWK7SxoStit6aDScQeW/qupb2dKw+EOxg0Bw
htlBaY6/+tLw9on0o2w9Z9hwXGoPS5SCRE/+VB9bZzj+4+8nRgFJWLm/g3aC
nSEt77R56G1h0L+Senv5uDPQG10+0kwWhsRwEfrpMOz5sjmjtjTCwKun09l/
0hn6H/R4whEh0HobYVt21hkW/JsdMmUEIWph1pWS5gxXiXaCEk/5YBs/HHa/
EttPG3c3QJELTAX+Gyh4iOnVBa/GcU5I3fpDvFHtDL/3TBFO5XOC2Eu+jdjH
zvBg3ClDi5cTDJ0dYp2anUE3Xv/XCjsHxEV2X/r3xhkotkmHaRhZgKG5/q7z
rDMohql23KqhA1m7IquT884QY132yFKfDky/pfy+8dsZfA5k3TPppoXzNB56
H1acoSzvY5DMJA3QmdEPOG47w58LKSNXXHaR9Ke5qPBdZ9BjLxAWSthBxn6f
xK/TUKE4TOWhe9U2ik+5H/CegQouzeeYhbm3EE2PPR2ZnQqruam6sxt/kORh
nbLj+6jwH9sL71KdPwgWpQ9c5aKCY9Tutu7ZdXSOez27h48KkpJg+odtDe1S
83B24lSIe34uQs5+GW1/nz5irUEFGy2f7Jj2GSQa1r8nAEeFz0zUo+x3fiF9
uubKFAIVwuRLhesuTqMY2asb3fupQD1u1+DuM4U2/UnpFkCFkXhJ06yAcSS8
Ka7lZ0yFE7Dy77+YMaR7mXkkyZQKVw6y/T19fRRFP/ii0GlJBfMd8Owv+Yo2
luKfmzpQYfFkneEXo0EkeD7Qx5tChX/CvasO3R+RNq8za6IzFZ6/XZJKcv+A
IrUUXV64UYGjaHzLuOw9yuzi2hl3p8J9rRXmoaN9qN516w6dJxXYR05fuELu
QeunexaMvKigvvhRKqXhFeJne3LjqDdmrzyqbbnWhUj5t3Xjfalg62jl2Xeh
A0U8j0hqDaBCIdfLUw1NbegG2VN1NIgKXHr1JgZbz9HjMYv+fyHY/r9uN3HX
NqMVehFxdIIKSu1qQVzP69E9Budy3ZNUSPp8h18KPUZUxqtaWpGY/SEa35vm
ahDTnlftuGgqyG68TRu8WoWe7KG3V4uhQvnnBPWTtyvQf0wGXxTPUsGy9eLM
EY4yJMwc6Sd7jgpzD70u3/90D71hrlmRiKdC6/bgW4/N2+jM3tlzIuepkOfy
sZB3pQCpscixCVygwsEP81fCynLQN5bDt7gvUmH/Qp3HD94sdJU1W5YjhQpL
B8yYErRvIGAbqN57mQrh+s5/HHiuoyU2dgPGNCweuKqzh4rT0R12i1c0V6kw
LJ3d7/D1KqJwxDtvp2P+8tU2nv52FTHsaxr7c50KJJ/2OYHSdFS3by145QYV
tDKeWhD4ryNfTo3NhUwsv6WpIpf0byABrv+SZm5h/ry4gfiFs1A3113uqRwq
hLr/N/3qYQ6K5v5aMJZHBaPDLsSMzQKkzCOg8rUAq2+FnyLVu7fRFx6Hhs9F
VGB9c0b36pd7KJX3ssmHO1RI98lXGOYpQwZ8Hb2996jg136jPL60Ai3w/XN/
U4JpxbnYU5lVqJBfZ7qzjAoDbSI5Tos1iCxwIqK9HNuPNimD3uQxohV8QPOs
EquXnYHjBi/q0SPBn6lPH1Jh4n6F75/Qp4hX2L24+hHWH88sZ545PUcdwjdx
lY+pUCAdSXAza0OnRHpbSuupwCB0Mevvejv6LGryqaARi0d7+xJXQSdKETvr
ldOM5Z/++2R0RjfSFW9YuPmMCv23Pk36F75GeRIqTGntVIi4cz786WYPspP0
yUh+SYXvNKGmDMV9aFeyUCKxkwqcC+TskcH36Ig0j3bMayrk294YZDn8AcnK
bfn/14/1//u41vblIfRRjrTm/YEKlQRfZeqJLyhJ/nj8kU9UyJ0S4Z3bHUHT
ChPZLsOYvkaaiBcZRZXKb16bjVNhmtbhE8fNCeShwuhiNEkFud5Dx/7FTSIO
VTShP4XZa7s9Tgn/gULVarcIM1SgBLZlCPr8RCTNXFXpZSpIeP1Qu3VpFl05
HPuMZ5UKf8N/RJTnzqHpK0fJjOvY9W4n+1c18yhvXiFi+i8V5E2tx4TnfyO6
isdND2ldICF0idCBnU99cj3WelwuQNp/hlQY+QcpO9eMqPK4YHPJyyl/hQ2U
mHgjRJzPBd71WgunD22g/RMHr9MKucCLmzduz5puooKin0Ndki6g2rvsen7/
DgoSof3PSdMFTB8XMD5/SQud1pObZngXeOunnPpZnQ4kT3el7ie6QInCfBJT
Dh0MfE6rFtZ2gcmoN5sFJ+hBN1N4YxS5gOytkpl4AiMwcxEvBtu7wMRF18Yz
k8xwd49fcVKICywsrHV3xXLCh/F7MXdCXWA93ctD9RUn7Hk+7vAs3AW4tMSa
OXi5wD/Sc3ftlAvMy5fzWlRwgeq0s4vPORdwdtrT4fGdG+pfme41TXeBqB7d
O4OH+OBVqnQw7SMX+GGkSiTeEYbf3N+IZ9Zc4OXG63NuO9LwyDNo6cQfFzh6
ffnFjKIMRJRvPgj86wLfu3A8F5xk4K+RgIL7jgsoSv4vNgLJ/Vju0asjQANx
UBk6BVhAgIFMU7haJEAXz8L99xRYQKbWPUcVuSVAP4unxnM0WEDgHiby+nIo
QALXNYNrNlhAlGf/8EWeKEDEIsQ/YzhYQHiqB86CyShASbrguFI8WEDO621C
zx8pQFPpGasxRFhANzspGJ/LKUBnR4yP71NYQOcvrUx7HytAjwNxWGtzWECr
lansP7MtQEQC7aqddVhAZXlw0BLgLUD4AGn9z3dYQHmxvkS4DC5AYP5gojR8
WECic6U3d2UuQDL5UOz9hFhAuyNmtqsUL0DW7jCAkJZYQNjYwbWSNDBAiu2s
0sKYWEB9L+Z8WkkwQD/sKCX1mlhAO1r4agReMECo6SDKWZ9YQE9pPwn9hjBA
euQQFCOoWEDmxDdwddcwQB7a8Ke1uVhA7Gg/rCZyMUDS2Gz657tYQFqgZQjf
hDFAh9foTBq+WEDZ9hIHc5cxQPDU4PF+wlhA/wJhYSy8MUDCz9A7SMtYQP2E
AOLZAzJAZsWwz9rcWEC4t0NrzosyQBrELCIN31hAzmlvfBScMkDPwqh0P+FY
QFcjCWowrDJAOMCgGaTlWECSDqN/6MsyQAq7kGNt7lhAyjyhiFAJM0C+uQy2
n/BYQGlt/VU8GDNAc7iICNLyWEDze2ts+yYzQNy1gK0291hA/llVPvJDM0CQ
tPz/aPlYQJd5xGMpUjNARbN4Upv7WEDpUPSiMmAzQPqx9KTN/VhAa1H4sA1u
M0CusHD3//9YQJDs40K6ezNA1MH7aQ==
         "]]}}}}, {
    PlotRange -> All, DisplayFunction -> Identity, PlotRangePadding -> {{
        Scaled[0.02], 
        Scaled[0.02]}, {
        Scaled[0.02], 
        Scaled[0.05]}}, AxesOrigin -> {0, 0}, 
     PlotRange -> {{0, 100.}, {0, 21.}}, DisplayFunction -> Identity, 
     AspectRatio -> NCache[GoldenRatio^(-1), 0.6180339887498948], 
     Axes -> {True, True}, AxesLabel -> {None, None}, AxesOrigin -> {0, 0}, 
     BaseStyle -> {FontSize -> 15}, DisplayFunction :> Identity, 
     Frame -> {{True, True}, {True, True}}, FrameLabel -> {{
        FormBox["\"mean\"", TraditionalForm], None}, {
        FormBox["\"time\"", TraditionalForm], None}}, 
     FrameTicks -> {{Automatic, Automatic}, {Automatic, Automatic}}, 
     GridLines -> {None, None}, GridLinesStyle -> Directive[
       GrayLevel[0.5, 0.4]], Method -> {}, PlotRange -> {{0, 100.}, {0, 21.}},
      PlotRangeClipping -> True, PlotRangePadding -> {{
        Scaled[0.02], 
        Scaled[0.02]}, {
        Scaled[0.02], 
        Scaled[0.05]}}, Ticks -> {Automatic, Automatic}}],FormBox[
    TagBox[
     GridBox[{{
        FormBox[
         TemplateBox[{"\"mRNA\"", "\"Protein\""}, "PointLegend", 
          DisplayFunction -> (StyleBox[
            StyleBox[
             PaneBox[
              TagBox[
               GridBox[{{
                  TagBox[
                   GridBox[{{
                    GraphicsBox[{{
                    Directive[
                    EdgeForm[
                    Directive[
                    Opacity[0.3], 
                    GrayLevel[0]]], 
                    PointSize[0.25], 
                    RGBColor[0.368417, 0.506779, 0.709798], 
                    AbsoluteThickness[1.6], FontSize -> 15, 
                    Thickness[Large]], {
                    LineBox[{{0, 10}, {20, 10}}]}}, {
                    Directive[
                    EdgeForm[
                    Directive[
                    Opacity[0.3], 
                    GrayLevel[0]]], 
                    PointSize[0.25], 
                    RGBColor[0.368417, 0.506779, 0.709798], 
                    AbsoluteThickness[1.6], FontSize -> 15, 
                    Thickness[Large]], {}}}, AspectRatio -> Full, 
                    ImageSize -> {20, 10}, PlotRangePadding -> None, 
                    ImagePadding -> Automatic, 
                    BaselinePosition -> (Scaled[0.1] -> Baseline)], #}, {
                    GraphicsBox[{{
                    Directive[
                    EdgeForm[
                    Directive[
                    Opacity[0.3], 
                    GrayLevel[0]]], 
                    PointSize[0.25], 
                    RGBColor[0.880722, 0.611041, 0.142051], 
                    AbsoluteThickness[1.6], FontSize -> 15, 
                    Thickness[Large]], {
                    LineBox[{{0, 10}, {20, 10}}]}}, {
                    Directive[
                    EdgeForm[
                    Directive[
                    Opacity[0.3], 
                    GrayLevel[0]]], 
                    PointSize[0.25], 
                    RGBColor[0.880722, 0.611041, 0.142051], 
                    AbsoluteThickness[1.6], FontSize -> 15, 
                    Thickness[Large]], {}}}, AspectRatio -> Full, 
                    ImageSize -> {20, 10}, PlotRangePadding -> None, 
                    ImagePadding -> Automatic, 
                    BaselinePosition -> (Scaled[0.1] -> Baseline)], #2}}, 
                    GridBoxAlignment -> {
                    "Columns" -> {Center, Left}, "Rows" -> {{Baseline}}}, 
                    AutoDelete -> False, 
                    GridBoxDividers -> {
                    "Columns" -> {{False}}, "Rows" -> {{False}}}, 
                    GridBoxItemSize -> {
                    "Columns" -> {{All}}, "Rows" -> {{All}}}, 
                    GridBoxSpacings -> {
                    "Columns" -> {{0.5}}, "Rows" -> {{0.8}}}], "Grid"]}}, 
                GridBoxAlignment -> {
                 "Columns" -> {{Left}}, "Rows" -> {{Top}}}, AutoDelete -> 
                False, GridBoxItemSize -> {
                 "Columns" -> {{Automatic}}, "Rows" -> {{Automatic}}}, 
                GridBoxSpacings -> {"Columns" -> {{1}}, "Rows" -> {{0}}}], 
               "Grid"], Alignment -> Left, AppearanceElements -> None, 
              ImageMargins -> {{5, 5}, {5, 5}}, ImageSizeAction -> 
              "ResizeToFit"], LineIndent -> 0, StripOnInput -> False], {
            FontFamily -> "Arial"}, Background -> Automatic, StripOnInput -> 
            False]& ), 
          InterpretationFunction :> (RowBox[{"PointLegend", "[", 
             RowBox[{
               RowBox[{"{", 
                 RowBox[{
                   RowBox[{"Directive", "[", 
                    RowBox[{
                    RowBox[{"PointSize", "[", "0.01388888888888889`", "]"}], 
                    ",", 
                    InterpretationBox[
                    ButtonBox[
                    TooltipBox[
                    RowBox[{
                    GraphicsBox[{{
                    GrayLevel[0], 
                    RectangleBox[{0, 0}]}, {
                    GrayLevel[0], 
                    RectangleBox[{1, -1}]}, {
                    RGBColor[0.368417, 0.506779, 0.709798], 
                    RectangleBox[{0, -1}, {2, 1}]}}, AspectRatio -> 1, Frame -> 
                    True, FrameStyle -> 
                    RGBColor[0.24561133333333335`, 0.3378526666666667, 
                    0.4731986666666667], FrameTicks -> None, PlotRangePadding -> 
                    None, ImageSize -> 
                    Dynamic[{Automatic, 1.35 CurrentValue["FontCapHeight"]/
                    AbsoluteCurrentValue[Magnification]}]], 
                    "\[InvisibleSpace]"}], 
                    "RGBColor[0.368417, 0.506779, 0.709798]"], Appearance -> 
                    None, BaseStyle -> {}, BaselinePosition -> Baseline, 
                    DefaultBaseStyle -> {}, ButtonFunction :> 
                    With[{Typeset`box$ = EvaluationBox[]}, 
                    If[
                    Not[
                    AbsoluteCurrentValue["Deployed"]], 
                    SelectionMove[Typeset`box$, All, Expression]; 
                    FrontEnd`Private`$ColorSelectorInitialAlpha = 1; 
                    FrontEnd`Private`$ColorSelectorInitialColor = 
                    RGBColor[0.368417, 0.506779, 0.709798]; 
                    FrontEnd`Private`$ColorSelectorUseMakeBoxes = True; 
                    MathLink`CallFrontEnd[
                    FrontEnd`AttachCell[Typeset`box$, 
                    FrontEndResource["RGBColorValueSelector"], {
                    0, {Left, Bottom}}, {Left, Top}, 
                    "ClosingActions" -> {
                    "SelectionDeparture", "ParentChanged", 
                    "EvaluatorQuit"}]]]], BaseStyle -> Inherited, Evaluator -> 
                    Automatic, Method -> "Preemptive"], 
                    RGBColor[0.368417, 0.506779, 0.709798], Editable -> False,
                     Selectable -> False], ",", 
                    RowBox[{"AbsoluteThickness", "[", "1.6`", "]"}], ",", 
                    RowBox[{"FontSize", "\[Rule]", "15"}], ",", 
                    RowBox[{"Thickness", "[", "Large", "]"}]}], "]"}], ",", 
                   RowBox[{"Directive", "[", 
                    RowBox[{
                    RowBox[{"PointSize", "[", "0.01388888888888889`", "]"}], 
                    ",", 
                    InterpretationBox[
                    ButtonBox[
                    TooltipBox[
                    RowBox[{
                    GraphicsBox[{{
                    GrayLevel[0], 
                    RectangleBox[{0, 0}]}, {
                    GrayLevel[0], 
                    RectangleBox[{1, -1}]}, {
                    RGBColor[0.880722, 0.611041, 0.142051], 
                    RectangleBox[{0, -1}, {2, 1}]}}, AspectRatio -> 1, Frame -> 
                    True, FrameStyle -> 
                    RGBColor[0.587148, 0.40736066666666665`, 
                    0.09470066666666668], FrameTicks -> None, 
                    PlotRangePadding -> None, ImageSize -> 
                    Dynamic[{Automatic, 1.35 CurrentValue["FontCapHeight"]/
                    AbsoluteCurrentValue[Magnification]}]], 
                    "\[InvisibleSpace]"}], 
                    "RGBColor[0.880722, 0.611041, 0.142051]"], Appearance -> 
                    None, BaseStyle -> {}, BaselinePosition -> Baseline, 
                    DefaultBaseStyle -> {}, ButtonFunction :> 
                    With[{Typeset`box$ = EvaluationBox[]}, 
                    If[
                    Not[
                    AbsoluteCurrentValue["Deployed"]], 
                    SelectionMove[Typeset`box$, All, Expression]; 
                    FrontEnd`Private`$ColorSelectorInitialAlpha = 1; 
                    FrontEnd`Private`$ColorSelectorInitialColor = 
                    RGBColor[0.880722, 0.611041, 0.142051]; 
                    FrontEnd`Private`$ColorSelectorUseMakeBoxes = True; 
                    MathLink`CallFrontEnd[
                    FrontEnd`AttachCell[Typeset`box$, 
                    FrontEndResource["RGBColorValueSelector"], {
                    0, {Left, Bottom}}, {Left, Top}, 
                    "ClosingActions" -> {
                    "SelectionDeparture", "ParentChanged", 
                    "EvaluatorQuit"}]]]], BaseStyle -> Inherited, Evaluator -> 
                    Automatic, Method -> "Preemptive"], 
                    RGBColor[0.880722, 0.611041, 0.142051], Editable -> False,
                     Selectable -> False], ",", 
                    RowBox[{"AbsoluteThickness", "[", "1.6`", "]"}], ",", 
                    RowBox[{"FontSize", "\[Rule]", "15"}], ",", 
                    RowBox[{"Thickness", "[", "Large", "]"}]}], "]"}]}], 
                 "}"}], ",", 
               RowBox[{"{", 
                 RowBox[{#, ",", #2}], "}"}], ",", 
               RowBox[{"LegendMarkers", "\[Rule]", 
                 RowBox[{"{", 
                   RowBox[{
                    RowBox[{"{", 
                    RowBox[{"False", ",", "Automatic"}], "}"}], ",", 
                    RowBox[{"{", 
                    RowBox[{"False", ",", "Automatic"}], "}"}]}], "}"}]}], 
               ",", 
               RowBox[{"Joined", "\[Rule]", 
                 RowBox[{"{", 
                   RowBox[{"True", ",", "True"}], "}"}]}], ",", 
               RowBox[{"LabelStyle", "\[Rule]", 
                 RowBox[{"{", "}"}]}], ",", 
               RowBox[{"LegendLayout", "\[Rule]", "\"Column\""}]}], "]"}]& ), 
          Editable -> True], TraditionalForm]}, {
        FormBox[
         TemplateBox[{"\"mRNA (ODE)\"", "\"Protein (ODE)\""}, "LineLegend", 
          DisplayFunction -> (StyleBox[
            StyleBox[
             PaneBox[
              TagBox[
               GridBox[{{
                  TagBox[
                   GridBox[{{
                    GraphicsBox[{{
                    Directive[
                    EdgeForm[
                    Directive[
                    Opacity[0.3], 
                    GrayLevel[0]]], 
                    PointSize[0.5], 
                    Opacity[1.], 
                    RGBColor[0.368417, 0.506779, 0.709798], 
                    AbsoluteThickness[1.6], 
                    Dashing[{Small, Small}]], {
                    LineBox[{{0, 10}, {40, 10}}]}}, {
                    Directive[
                    EdgeForm[
                    Directive[
                    Opacity[0.3], 
                    GrayLevel[0]]], 
                    PointSize[0.5], 
                    Opacity[1.], 
                    RGBColor[0.368417, 0.506779, 0.709798], 
                    AbsoluteThickness[1.6], 
                    Dashing[{Small, Small}]], {}}}, AspectRatio -> Full, 
                    ImageSize -> {40, 10}, PlotRangePadding -> None, 
                    ImagePadding -> Automatic, 
                    BaselinePosition -> (Scaled[0.1] -> Baseline)], #}, {
                    GraphicsBox[{{
                    Directive[
                    EdgeForm[
                    Directive[
                    Opacity[0.3], 
                    GrayLevel[0]]], 
                    PointSize[0.5], 
                    Opacity[1.], 
                    RGBColor[0.880722, 0.611041, 0.142051], 
                    AbsoluteThickness[1.6], 
                    Dashing[{Small, Small}]], {
                    LineBox[{{0, 10}, {40, 10}}]}}, {
                    Directive[
                    EdgeForm[
                    Directive[
                    Opacity[0.3], 
                    GrayLevel[0]]], 
                    PointSize[0.5], 
                    Opacity[1.], 
                    RGBColor[0.880722, 0.611041, 0.142051], 
                    AbsoluteThickness[1.6], 
                    Dashing[{Small, Small}]], {}}}, AspectRatio -> Full, 
                    ImageSize -> {40, 10}, PlotRangePadding -> None, 
                    ImagePadding -> Automatic, 
                    BaselinePosition -> (Scaled[0.1] -> Baseline)], #2}}, 
                    GridBoxAlignment -> {
                    "Columns" -> {Center, Left}, "Rows" -> {{Baseline}}}, 
                    AutoDelete -> False, 
                    GridBoxDividers -> {
                    "Columns" -> {{False}}, "Rows" -> {{False}}}, 
                    GridBoxItemSize -> {
                    "Columns" -> {{All}}, "Rows" -> {{All}}}, 
                    GridBoxSpacings -> {
                    "Columns" -> {{0.5}}, "Rows" -> {{0.8}}}], "Grid"]}}, 
                GridBoxAlignment -> {
                 "Columns" -> {{Left}}, "Rows" -> {{Top}}}, AutoDelete -> 
                False, GridBoxItemSize -> {
                 "Columns" -> {{Automatic}}, "Rows" -> {{Automatic}}}, 
                GridBoxSpacings -> {"Columns" -> {{1}}, "Rows" -> {{0}}}], 
               "Grid"], Alignment -> Left, AppearanceElements -> None, 
              ImageMargins -> {{5, 5}, {5, 5}}, ImageSizeAction -> 
              "ResizeToFit"], LineIndent -> 0, StripOnInput -> False], {
            FontFamily -> "Arial"}, Background -> Automatic, StripOnInput -> 
            False]& ), InterpretationFunction :> (RowBox[{"LineLegend", "[", 
             RowBox[{
               RowBox[{"{", 
                 RowBox[{
                   RowBox[{"Directive", "[", 
                    RowBox[{
                    RowBox[{"Opacity", "[", "1.`", "]"}], ",", 
                    InterpretationBox[
                    ButtonBox[
                    TooltipBox[
                    RowBox[{
                    GraphicsBox[{{
                    GrayLevel[0], 
                    RectangleBox[{0, 0}]}, {
                    GrayLevel[0], 
                    RectangleBox[{1, -1}]}, {
                    RGBColor[0.368417, 0.506779, 0.709798], 
                    RectangleBox[{0, -1}, {2, 1}]}}, AspectRatio -> 1, Frame -> 
                    True, FrameStyle -> 
                    RGBColor[0.24561133333333335`, 0.3378526666666667, 
                    0.4731986666666667], FrameTicks -> None, PlotRangePadding -> 
                    None, ImageSize -> 
                    Dynamic[{Automatic, 1.35 CurrentValue["FontCapHeight"]/
                    AbsoluteCurrentValue[Magnification]}]], 
                    "\[InvisibleSpace]"}], 
                    "RGBColor[0.368417, 0.506779, 0.709798]"], Appearance -> 
                    None, BaseStyle -> {}, BaselinePosition -> Baseline, 
                    DefaultBaseStyle -> {}, ButtonFunction :> 
                    With[{Typeset`box$ = EvaluationBox[]}, 
                    If[
                    Not[
                    AbsoluteCurrentValue["Deployed"]], 
                    SelectionMove[Typeset`box$, All, Expression]; 
                    FrontEnd`Private`$ColorSelectorInitialAlpha = 1; 
                    FrontEnd`Private`$ColorSelectorInitialColor = 
                    RGBColor[0.368417, 0.506779, 0.709798]; 
                    FrontEnd`Private`$ColorSelectorUseMakeBoxes = True; 
                    MathLink`CallFrontEnd[
                    FrontEnd`AttachCell[Typeset`box$, 
                    FrontEndResource["RGBColorValueSelector"], {
                    0, {Left, Bottom}}, {Left, Top}, 
                    "ClosingActions" -> {
                    "SelectionDeparture", "ParentChanged", 
                    "EvaluatorQuit"}]]]], BaseStyle -> Inherited, Evaluator -> 
                    Automatic, Method -> "Preemptive"], 
                    RGBColor[0.368417, 0.506779, 0.709798], Editable -> False,
                     Selectable -> False], ",", 
                    RowBox[{"AbsoluteThickness", "[", "1.6`", "]"}], ",", 
                    RowBox[{"Dashing", "[", 
                    RowBox[{"{", 
                    RowBox[{"Small", ",", "Small"}], "}"}], "]"}]}], "]"}], 
                   ",", 
                   RowBox[{"Directive", "[", 
                    RowBox[{
                    RowBox[{"Opacity", "[", "1.`", "]"}], ",", 
                    InterpretationBox[
                    ButtonBox[
                    TooltipBox[
                    RowBox[{
                    GraphicsBox[{{
                    GrayLevel[0], 
                    RectangleBox[{0, 0}]}, {
                    GrayLevel[0], 
                    RectangleBox[{1, -1}]}, {
                    RGBColor[0.880722, 0.611041, 0.142051], 
                    RectangleBox[{0, -1}, {2, 1}]}}, AspectRatio -> 1, Frame -> 
                    True, FrameStyle -> 
                    RGBColor[0.587148, 0.40736066666666665`, 
                    0.09470066666666668], FrameTicks -> None, 
                    PlotRangePadding -> None, ImageSize -> 
                    Dynamic[{Automatic, 1.35 CurrentValue["FontCapHeight"]/
                    AbsoluteCurrentValue[Magnification]}]], 
                    "\[InvisibleSpace]"}], 
                    "RGBColor[0.880722, 0.611041, 0.142051]"], Appearance -> 
                    None, BaseStyle -> {}, BaselinePosition -> Baseline, 
                    DefaultBaseStyle -> {}, ButtonFunction :> 
                    With[{Typeset`box$ = EvaluationBox[]}, 
                    If[
                    Not[
                    AbsoluteCurrentValue["Deployed"]], 
                    SelectionMove[Typeset`box$, All, Expression]; 
                    FrontEnd`Private`$ColorSelectorInitialAlpha = 1; 
                    FrontEnd`Private`$ColorSelectorInitialColor = 
                    RGBColor[0.880722, 0.611041, 0.142051]; 
                    FrontEnd`Private`$ColorSelectorUseMakeBoxes = True; 
                    MathLink`CallFrontEnd[
                    FrontEnd`AttachCell[Typeset`box$, 
                    FrontEndResource["RGBColorValueSelector"], {
                    0, {Left, Bottom}}, {Left, Top}, 
                    "ClosingActions" -> {
                    "SelectionDeparture", "ParentChanged", 
                    "EvaluatorQuit"}]]]], BaseStyle -> Inherited, Evaluator -> 
                    Automatic, Method -> "Preemptive"], 
                    RGBColor[0.880722, 0.611041, 0.142051], Editable -> False,
                     Selectable -> False], ",", 
                    RowBox[{"AbsoluteThickness", "[", "1.6`", "]"}], ",", 
                    RowBox[{"Dashing", "[", 
                    RowBox[{"{", 
                    RowBox[{"Small", ",", "Small"}], "}"}], "]"}]}], "]"}]}], 
                 "}"}], ",", 
               RowBox[{"{", 
                 RowBox[{#, ",", #2}], "}"}], ",", 
               RowBox[{"LegendMarkers", "\[Rule]", "None"}], ",", 
               RowBox[{"LabelStyle", "\[Rule]", 
                 RowBox[{"{", "}"}]}], ",", 
               RowBox[{"LegendLayout", "\[Rule]", "\"Column\""}]}], "]"}]& ), 
          Editable -> True], TraditionalForm]}}, 
      GridBoxAlignment -> {"Columns" -> {{Left}}}, AutoDelete -> False, 
      GridBoxItemSize -> {
       "Columns" -> {{Automatic}}, "Rows" -> {{Automatic}}}, 
      GridBoxSpacings -> {"Columns" -> {{0}}}], "Grid"], TraditionalForm]},
  "Legended",
  DisplayFunction->(GridBox[{{
      TagBox[
       ItemBox[
        PaneBox[
         TagBox[#, "SkipImageSizeLevel"], Alignment -> {Center, Baseline}, 
         BaselinePosition -> Baseline], DefaultBaseStyle -> "Labeled"], 
       "SkipImageSizeLevel"], 
      ItemBox[#2, DefaultBaseStyle -> "LabeledLabel"]}}, 
    GridBoxAlignment -> {"Columns" -> {{Center}}, "Rows" -> {{Center}}}, 
    AutoDelete -> False, GridBoxItemSize -> Automatic, 
    BaselinePosition -> {1, 1}]& ),
  Editable->True,
  InterpretationFunction->(RowBox[{"Legended", "[", 
     RowBox[{#, ",", 
       RowBox[{"Placed", "[", 
         RowBox[{#2, ",", "After"}], "]"}]}], "]"}]& )]], "Output",
 CellChangeTimes->{
  3.634050743924223*^9, {3.634051409678866*^9, 3.63405144999139*^9}, 
   3.634051674296319*^9, 3.6340518636229773`*^9, 3.634052086087016*^9, 
   3.634052191131393*^9, 3.634078327847081*^9, 3.634240039180861*^9, 
   3.6342425181650248`*^9, 3.6342887740639267`*^9, 3.634326300746769*^9, 
   3.634385222457591*^9, {3.6343852544514008`*^9, 3.634385282903832*^9}, 
   3.634394499266808*^9}]
}, Open  ]]
}, Open  ]]
}, Open  ]]
}, Open  ]]
},
WindowSize->{1280, 928},
WindowMargins->{{0, Automatic}, {Automatic, 0}},
PrintingCopies->1,
PrintingPageRange->{Automatic, Automatic},
PrintingOptions->{"PaperOrientation"->"Portrait",
"PaperSize"->{594.75, 842.25},
"PostScriptOutputFile"->"/home/pthomas/Dropbox/PCB/MathematicaNotebook.pdf"},
FrontEndVersion->"10.0 for Linux x86 (64-bit) (December 4, 2014)",
StyleDefinitions->"Default.nb"
]
(* End of Notebook Content *)

(* Internal cache information *)
(*CellTagsOutline
CellTagsIndex->{}
*)
(*CellTagsIndex
CellTagsIndex->{}
*)
(*NotebookFileOutline
Notebook[{
Cell[558, 20, 1532, 31, 19, "Input",
 CellOpen->False,
 InitializationCell->True],
Cell[CellGroupData[{
Cell[2115, 55, 926, 19, 198, "Title"],
Cell[CellGroupData[{
Cell[3066, 78, 251, 3, 67, "Section"],
Cell[CellGroupData[{
Cell[3342, 85, 203, 3, 47, "Subsection"],
Cell[3548, 90, 108, 1, 31, "Text"],
Cell[CellGroupData[{
Cell[3681, 95, 308, 8, 19, "Input",
 CellOpen->False,
 InitializationCell->True],
Cell[3992, 105, 352, 6, 40, "Output"]
}, Open  ]],
Cell[4359, 114, 110, 1, 30, "Text"],
Cell[CellGroupData[{
Cell[4494, 119, 290, 7, 19, "Input",
 CellOpen->False,
 InitializationCell->True],
Cell[4787, 128, 313, 5, 40, "Output"]
}, Open  ]]
}, Open  ]],
Cell[CellGroupData[{
Cell[5149, 139, 162, 2, 47, "Subsection"],
Cell[5314, 143, 448, 7, 31, "Text"],
Cell[5765, 152, 3676, 87, 165, "Input"]
}, Open  ]],
Cell[CellGroupData[{
Cell[9478, 244, 160, 2, 47, "Subsection"],
Cell[9641, 248, 453, 8, 31, "Text"],
Cell[10097, 258, 5197, 110, 278, "Input"]
}, Open  ]]
}, Open  ]],
Cell[CellGroupData[{
Cell[15343, 374, 229, 3, 67, "Section"],
Cell[15575, 379, 9549, 183, 583, "Input"],
Cell[CellGroupData[{
Cell[25149, 566, 272, 3, 47, "Subsection"],
Cell[25424, 571, 377, 6, 31, "Text"],
Cell[CellGroupData[{
Cell[25826, 581, 3451, 88, 209, "Input"],
Cell[29280, 671, 11968, 226, 236, "Output"],
Cell[41251, 899, 15552, 302, 241, "Output"]
}, Open  ]]
}, Open  ]],
Cell[CellGroupData[{
Cell[56852, 1207, 130, 2, 47, "Subsection"],
Cell[56985, 1211, 199, 3, 31, "Text"],
Cell[CellGroupData[{
Cell[57209, 1218, 290, 7, 19, "Input",
 CellOpen->False],
Cell[57502, 1227, 123, 2, 40, "Output"]
}, Open  ]],
Cell[57640, 1232, 368, 6, 31, "Text"],
Cell[CellGroupData[{
Cell[58033, 1242, 5262, 135, 275, "Input"],
Cell[63298, 1379, 13892, 281, 249, "Output"],
Cell[77193, 1662, 14962, 298, 244, "Output"]
}, Open  ]]
}, Open  ]],
Cell[CellGroupData[{
Cell[92204, 1966, 222, 3, 47, "Subsection"],
Cell[92429, 1971, 216, 3, 31, "Text"],
Cell[CellGroupData[{
Cell[92670, 1978, 393, 9, 19, "Input",
 CellOpen->False],
Cell[93066, 1989, 263, 4, 40, "Output"]
}, Open  ]],
Cell[93344, 1996, 451, 7, 31, "Text"],
Cell[CellGroupData[{
Cell[93820, 2007, 2264, 59, 165, "Input"],
Cell[96087, 2068, 30017, 626, 249, "Output"]
}, Open  ]]
}, Open  ]]
}, Open  ]],
Cell[CellGroupData[{
Cell[126165, 2701, 158, 2, 67, "Section"],
Cell[CellGroupData[{
Cell[126348, 2707, 107, 1, 47, "Subsection"],
Cell[126458, 2710, 2470, 66, 121, "Input"]
}, Open  ]],
Cell[CellGroupData[{
Cell[128965, 2781, 161, 2, 47, "Subsection"],
Cell[129129, 2785, 409, 6, 31, "Text"],
Cell[CellGroupData[{
Cell[129563, 2795, 986, 25, 77, "Input"],
Cell[130552, 2822, 69042, 1223, 249, "Output"]
}, Open  ]]
}, Open  ]]
}, Open  ]],
Cell[CellGroupData[{
Cell[199655, 4052, 188, 2, 67, "Section"],
Cell[199846, 4056, 5665, 125, 605, "Input"],
Cell[CellGroupData[{
Cell[205536, 4185, 358, 5, 47, "Subsection"],
Cell[205897, 4192, 343, 6, 31, "Text"],
Cell[CellGroupData[{
Cell[206265, 4202, 3677, 96, 209, "Input"],
Cell[209945, 4300, 10237, 201, 241, "Output"],
Cell[220185, 4503, 13747, 277, 241, "Output"]
}, Open  ]]
}, Open  ]],
Cell[CellGroupData[{
Cell[233981, 4786, 273, 3, 47, "Subsection"],
Cell[234257, 4791, 384, 6, 31, "Text"],
Cell[234644, 4799, 2150, 57, 165, "Input"],
Cell[CellGroupData[{
Cell[236819, 4860, 2202, 52, 187, "Input"],
Cell[239024, 4914, 28071, 591, 249, "Output"]
}, Open  ]]
}, Open  ]],
Cell[CellGroupData[{
Cell[267144, 5511, 318, 4, 47, "Subsection"],
Cell[267465, 5517, 413, 6, 31, "Text"],
Cell[CellGroupData[{
Cell[267903, 5527, 1277, 30, 77, "Input"],
Cell[269183, 5559, 68701, 1218, 249, "Output"]
}, Open  ]]
}, Open  ]]
}, Open  ]]
}, Open  ]]
}
]
*)

(* End of internal cache information *)
